# Supplementary material for: Transcription coupled repair and biased insertion of human retrotransposon L1 in transcribed genes
Source: Mob DNA. 2017 Dec 6;8:18. doi: 10.1186/s13100-017-0100-5 (PMC5717806; doi:10.1186/s13100-017-0100-5)
Supplement: Supplementary file 1 — Characteristics of recovered de novo L1 inserts in CSA-deficient cells. This table describes the general characteristics of the L1 inserts isolated from the CSA-minus cells. Table S2. Characteristics of recovered de novo L1 inserts in stably complemented CSA + cells. This table describes the general characteristics of the L1 inserts isolated from the cells that have been complemented to be CSA+. Table S3A&B. DNA sequences flanking rescued L1 inserts. S3A has the sequence data from the L1 insertion rescues for the CSA-minus cells, while S3B has similar data for the complemented cells that are now CSA plus. Table S4. FPKM values for de novo L1 inserts in HeLa cells that inserted within genes. (ZIP 130 kb) [file 13100_2017_100_MOESM1_ESM.zip › Supplemental Table S2.xlsx]

## Sheet: Sheet1
Supplemental table 2: characteristics of recovered de novo L1 inserts in stably complemented CSA+ cells
clone #	insert size	chromosome	orientation	position (5' -> 3' end)	TSD length (bp)	deletion length (bp)	pA length (bp)	cleavage sequence	comments
SAP.1	3652	chr3	(-)	78473187 - 78473188	1		28	TTTC/a	not in gene
SAP.2	4755	chr11	(+)	97056882 - 97056881	1		63	TTTA/g	not in gene
SAP.3	4386	chr9	(-)	68462760 - 68462763	3		45	TCTT/g	not in a gene
SAP.4	2414	chr1	(+)	86220837 - 86220842	5		108	TTTT/a	antisense; Homo sapiens collagen, type XXIV, alpha 1 (COL24A1), mRNA.
SAP.5	2769	chr2	(-)	18691530 - 18691535	5		67	TTAT/a	not in gene
SAP.6	4319	chr2	(-)	182060785 - 182060791	6		28	TTTG/a	antisense; Homo sapiens cDNA FLJ43011 fis, clone BRTHA2015853.
SAP.7	3771	chr14	(+)	33317483 - 33317477	6		35	ATTT/a	not in a gene
SAP.8	3322	chr2	(+)	163307760 - 163307754	6		38	TTTT/a	antisense; Homo sapiens potassium voltage-gated channel, subfamily H (eag-related), member 7 (KCNH7), transcript variant 1, mRNA.
SAP.9	2568	chr12	(+)	85882726 - 85882719	7		84	TTTT/a	not in a gene
SAP.10	4654	chr9	(-)	23704438 - 23704446	8		116	TCTT/a	sense; Homo sapiens ELAV (embryonic lethal, abnormal vision, Drosophila)-like 2 (Hu antigen B) (ELAVL2), transcript variant 1, mRNA.
SAP.11	7764	chr2	(-)	104838504 - 104838512	8		38	TTTG/g	not in a gene
SAP.12	7416	chr5	(-)	8873708 - 8873717	9		89	TTTC/a	antisense; Homo sapiens cDNA clone IMAGE:5259428.
SAP.13	3251	chr8	(+)	16329529 - 16329519	10		39	TTTT/a	not in gene
SAP.14	2780	chrX	(+)	78792916 - 78792905	11		119	TTTT/a	not in gene
SAP.15	2349	chr4	(-)	23232247 - 23232258	11		41	TATT/a	not in gene
SAP.16	7416	chr9	(+)	75312330 - 75312321	11		34	TCTT/a	sense; Homo sapiens transmembrane channel-like 1 (TMC1), mRNA.
SAP.17	2638	chr7	(+)	58047846 - 58047835	11		35	TTTG/a	not in a gene
SAP.18	7416	chr10	(-)	54795956 - 54795967	11		120	TTTC/a	not in a gene
SAP.19	7416	chr13	(+)	106618409 -106618398	11		48	TTTT/a	not in gene
SAP.20	7764	chr2	(-)	128065668 - 128065680	12		96	TCTT/a	sense; Homo sapiens mitogen-activated protein kinase kinase kinase 2 (MAP3K2), mRNA.
SAP.21	2943	chr4	(-)	102723873 - 102723885	12		43	TTCT/t	antisense; Homo sapiens B-cell scaffold protein with ankyrin repeats 1 (BANK1), transcript variant 2, mRNA.
SAP.22	3076	chr8	(-)	131904048 - 131904061	13		55	TCTT/a	sense; Homo sapiens adenylate cyclase 8 (brain) (ADCY8), mRNA.
SAP.23	4141	chr3	(-)	80353415 - 80353428	13		30	ATTT/g	not in gene
SAP.24	7416	chr18	(+)	43185622 - 43185609	13		34	CTTT/a	sense; Homo sapiens solute carrier family 14 (urea transporter), member 2 (SLC14A2), transcript variant 2, mRNA.
SAP.25	5625	chr5	(+)	150292283 - 150292270	13		32	TTTT/a	not in gene
SAP.26	3527	chr10	(-)	54740792 - 54740805	13		25	TTTT/a	not in a gene
SAP.27	5191	chr6	(+)	88502288 - 88502275	13		84	TTTT/a	sense; Homo sapiens mRNA sequence.
SAP.28	7416	chr10	(-)	54376697 - 54376710	13		64	TCTT/a	not in a gene
SAP.29	2721	chr5	(+)	63438656 - 63438242	14		63	TGTT/a	not in gene
SAP.30	7764	chr6	(+)	165433138 - 165433124	14		21	TCTT/g	not in gene
SAP.31	2920	chr12	(+)	44099727 - 44099713	14		32	TATT/a	not in gene
SAP.32	7416	chr11	(+)	103064603 -103064589	14		53	TTTT/a	sense; Homo sapiens dynein, cytoplasmic 2, heavy chain 1 (DYNC2H1), transcript variant 1, mRNA.
SAP.33	2811	chr10	(+)	118143133 - 118143118	15		104	TTTC/a	not in gene
SAP.34	3065	chr2	(-)	76187501 - 76187516	15		34	TTCT/a	not in gene
SAP.35	3065	chr2	(-)	75960375 - 75960390	15		32	TTCT/a	not in gene
SAP.36	2833	chr5	(+)	97895249 - 97895234	15		99	CTTT/g	not in gene
SAP.37	7417	chr20	(-)	54529988 - 54530003	15		32	TCTT/a	not in a gene
SAP.38	2724	chrX	(-)	66432927 -66432942	15		28	CTTT/a	not in a gene
SAP.39	4450	chr4	(-)	150456759 -150456774	15		44	TTCT/a	sense: Homo sapiens cDNA clone IMAGE:5295442.
SAP.40	4278	chr3	(-)	108743975 -108743990	15		66	TTTA/a	sense: Homo sapiens MORC family CW-type zinc finger 1 (MORC1), mRNA.
SAP.41	7764	chr20	(-)	52102518 - 52102533	15		47	TTTC/a	antisense; Homo sapiens teashirt zinc finger homeobox 2 (TSHZ2), transcript variant 1, mRNA.
SAP.42	7416	chr2	(-)	84868443 - 84868458	15		26	TTTT/a	antisense; Homo sapiens dynein, axonemal, heavy chain 6 (DNAH6), mRNA.
SAP.43	7416	chr5	(-)	65443867 - 65443882	15		29	TTTT/a	antisense; Homo sapiens splicing regulatory glutamine/lysine-rich protein 1 (SREK1), transcript variant 3, mRNA.
SAP.44	2521	chr11	(-)	108494001 - 108494017	16		23	TTTT/a	not in gene
SAP.45	3401	chrX	(+)	150389085 - 150389069	16		104	TTTT/a	not in gene
SAP.46	2875	chr17	(-)	55363193 - 55363209	16		31	TTCT/g	antisense: Homo sapiens musashi RNA-binding protein 2 (MSI2), transcript variant 1, mRNA.
SAP.47	3717	chr3	(-)	96088178 - 96088195	17		105	TTTT/g	not in gene
SAP.48	4261	chr5	(-)	52663317 - 52663335	18		19	TTCT/a	not in a gene
SAP.49	2905	chr14	(+)	59608036 - 59608009	27		40	TTTT/g	not in gene
SAP.50	7416	chr6	(+)	136683434 - 136683398	36		52	TTTA/a	antisense; Homo sapiens microtubule-associated protein 7 (MAP7), transcript variant 10, mRNA.
SAP.51	2355	chr3	(+)	25956428 - 25956390	38		34	TCTT/a	not in a gene
SAP.52	2556	chr1	(-)	38576582 - 38576657	75		61	TTAT/a	not in a gene
SAP.53	3519	chr10	(+)	108484338 - 108483471	867		105	CTTT/t	antisense: Homo sapiens sortilin-related VPS10 domain containing receptor 1 (SORCS1), transcript variant 4, mRNA.
SAP.54	3160	chr3	(+)	152650946 - 152647496	3450		38	GCTT/t	not in gene
SAP.55	2719	chrX	(-)	124335187 - 124335187	-	-	97	TTTT/a	not in a gene
SAP.56	4248	chr11	(+)	94905255 - 94905257		2	72	TTTA/a	antisense; Homo sapiens sestrin 3 (SESN3), transcript variant 1, mRNA.
SAP.57	2568	chr2	(+)	151993728 - 151993730		2	86	CTTT/a	not in a gene
SAP.58	2715	chr1	(-)	102390974 - 102390971		3	141	TTTC/a	sense; Homo sapiens olfactomedin 3 (OLFM3), transcript variant 3, mRNA.
SAP.59	2611	chr13	(+)	80276782 - 80276785		3	118	TCTT/a	not in a gene
SAP.60	2711	chr4	(-)	117322985 - 117322982		3	43	TCTT/a	not in a gene
SAP.61	3837	chr9	(-)	15958389 - 15958385		4	29	TTTT/a	antisense: Homo sapiens coiled-coil domain containing 171 (CCDC171), mRNA.
SAP.62	7765	chr3	(-)	54762233 - 54762228		5	130	CTTT/a	antisense; Homo sapiens calcium channel, voltage-dependent, alpha 2/delta subunit 3 (CACNA2D3), mRNA.
SAP.63	2782	chr1	(-)	233718244 - 233718236		8	30	TTTT/a	not in gene
SAP.64	2690	chr8	(+)	108102728 - 108102737		9	30	TCTT/a	not in a gene
SAP.65	2926	chr4	(+)	94928647 - 94928659		12	64	TACT/t	not in gene
SAP.66	3366	chr7	(+)	27346764 - 27346779		15	72	TTTC/a	not in gene
SAP.67	3200	chr3	(+)	56203697 - 56203713		16	26	ATTT/a	antisense; Homo sapiens ELKS/RAB6-interacting/CAST family member 2 (ERC2), mRNA.
SAP.68	2946	chr3	(+)	18479162 - 18479178		16	52	TCTT/a	antisense; Homo sapiens SATB homeobox 1 (SATB1), transcript variant 2, mRNA.
SAP.69	4275	chr10	(+)	91631002 - 91631019		17	29	TTTA/a	not in a gene
SAP.70	7717	chr9	(-)	103901178 - 103901140		38	90	TTTC/a	antisense; Homo sapiens lipid phosphate phosphatase-related protein type 1 (LPPR1), transcript variant 1, mRNA.
SAP.71	2933	chr4	(+)	80660520 - 80660624		104	22	TCTT/g	not in a gene
SAP.72	2718	chr3	(-)	146303482 - 146303002		480	22	ATTT/a	sense; Homo sapiens phospholipid scramblase family, member 5 (PLSCR5), mRNA.
SAP.73	3925	chrX	(+)	33562603 - 33563497		894	56	TTTT/a	not in a gene
SAP.74	2729	chr10	(-)	99898654 - 99897734		920	73	TTTC/a	antisense; Homo sapiens R3H domain and coiled-coil containing 1-like (R3HCC1L), transcript variant 4, mRNA.
SAP.75	2771	chr4	(+)	136716332 - 136718310		1978	30	TCTT/g	not in gene
