# Supplementary material for: Transcription coupled repair and biased insertion of human retrotransposon L1 in transcribed genes
Source: Mob DNA. 2017 Dec 6;8:18. doi: 10.1186/s13100-017-0100-5 (PMC5717806; doi:10.1186/s13100-017-0100-5)
Supplement: Supplementary file 1 — Characteristics of recovered de novo L1 inserts in CSA-deficient cells. This table describes the general characteristics of the L1 inserts isolated from the CSA-minus cells. Table S2. Characteristics of recovered de novo L1 inserts in stably complemented CSA + cells. This table describes the general characteristics of the L1 inserts isolated from the cells that have been complemented to be CSA+. Table S3A&B. DNA sequences flanking rescued L1 inserts. S3A has the sequence data from the L1 insertion rescues for the CSA-minus cells, while S3B has similar data for the complemented cells that are now CSA plus. Table S4. FPKM values for de novo L1 inserts in HeLa cells that inserted within genes. (ZIP 130 kb) [file 13100_2017_100_MOESM1_ESM.zip › Supplemental Table S3A.xlsx]

## Sheet: CSA minus
CSA-minus
# clone		TDS	non template nucleotide	L1_5end		L1_3end	polyA tail	TDS
SAM.1	ATTGACTNNNAAATNNNNTANNNATNNTNCCAGGTAAGCNCAGTGACAAGACTCAGCTGTGACTGAAACATGGATATTGAATAATTTGGAAGAAACTGATTTTTGGAAAGAACTCAAAGCAATAATAAGATGTTACCCATTTATGTGTAAAATCTAATCATGTATTTATAATTCCAAAATGAATTTTTATATGATTAATAAATAATAGACTGATTTTAAAAGATGTAAGAATACAAAACAGAAGAAATCCTAAAATTATTTTTTGCTTTATATATATTAAAATTTTTCTCCAAAATGGACTCAAAATTTACTCAAGCACCTTGCAATTCTGTTAATGAGCTCTCCTGCCACTTTTGTGGTCAGGATTAGAGAAGTTTCTACTGAGTTTCAATTTTCCCC…	GA		TTGAGGGACATGGATGAAATTGGAAACCATCATTCTCAGTAAACTATCGCAAGAACAAAAAACCAAACACCGCATATTCTCACTCATAGGTGGGAATTGAACAATGAGATCACATGGACACAGGAAGGGGAATATCACACTAGTGGGGGACTGTGGTGGGGTCGGGGGAGGGGGGAGGGATAGCATTGGGAGATATACCTAATGCTAGATGACACATTAGTGGGTGCAGCGCACCAGCATGGCACATGTACATATGTAACTAACCCGATCCGAACAAACGACCCAACACCCGTGCGTNNNTNNNCNNTNNNNNNNN			AAAAAAAAAAAAAAAAAAAAAAAAAAAAAAAAAAAAAAAAAAAAAAAAGGAAAAAAAAAAAAAAAAAAAAAAAAAAAAAAAAAAAAAAAAAAAAAAAAAAAAAA	GA	AAATGAGAAAGTAACATTTTATAACCTGGAAACGTGTTGCATAATATTCATCTGTAAATAAACCTTGAAATTAAGCTTGTTGTTTTTCTGGTTGTAGTTACAATATATACCTGAATGCATTCATTTAAAAATCCTTACAACGTATATATTTTTGCTAATTGAAGTAGGTCTTCCCTCGCCATGTAGTTGAGTTTGTGAGATTCTACTACATGTAGACGTGTACAAACTTGCAAATAAATTTTAAACTTTATTATTCTGCAAATAATTTAACCAGTCTATGAATTTCTCACTAAT
SAM.2	GNNNNNCNNNNNNNGNCNTNNTNNNNNNNNNNNNNAAAAAANNANNNAGTTNNCNTNNNNNNCNGTAGNTANTNNTTTTNNTNTCNNNCNNNNTAANNNGAAAATNNNATTCAGNACTNTAATCACGTTTTCCATTACGAGTTGAGCATTTCTTCACACTTNNGCCATTGCATTTCTTTGACTGGGAACTGTTGAGTCCTTTATTAATTTTTATTAGNTCTTGGTGTTTTGCTTACTAATGTTATGGTCCCCNGCAGTGGATATTTTTTTTTCCCCAGTACCGATATCGCTAAACCTCTCAGTTGGATTTGACACGGTTAACTGCTCCATTCTTTCTGAAGCACTCTTTTCCCTGGCTTCAGGGACAACACACTCTCCATCCTCTCCAGTTGCTCTTCT…	TAA		TTTTTTGAAAGGATCAACAAAATTGATAGACCGCTTGCAAGACTGATCAAGAAAAAAAGAGAGAAGAATCAAATAGACACGATCAAAAATGATAAAGGGGATATCACCACCGATCCCACAGAAATACAAACTACCATCAGAGAATACTACAAACACCTCTACGCAAACAAGCTAGAAAATCTAGAAGAAATGGATACATTCCTCGACACATACACTCTCCCAAGACTAAACCAGGAAGAAGTTGAATCTCTGAATCGACCAATAACAGGCTCTGAAATTGTGGCAATAATCAATAGTTTACCAACCAAAAAGAGTCCAGGACCAGATGGATTCACAGCCGAGTTCTACCAGAGGTACAAGGAGGAACTGGTTCCATTCCTTCTGAAACTATTCCAATCA…			AAAAAAAAAAAAAAAAAAAAAAAAAAAAAAAAAAAAAAAAAAAAAAAAAAAAAAAAAAAAAAAAAAAAA	TAA	AAAATTACTATTAATATATCTTGAGGATCTTTTCATGTAAGTGCATAAAAGATTCTTCATTATTTTTATAGCTGTACATGCCAATGACTTCTAAAGGCATATGCTAATAGCTTTCAAATTTGTATATGTATCTCAAATCCAGATATCTCTTTTCAGTTGCAGACTCATAGCTTCAACAACCTATTTGATATCCCCACCTTAATATCAAAAAATTACCTTAAATTCAACACTTTTGACATAAAACTCAAGAACTCTTCTCCTCAAATCTGCACTTAGGTTTATCTGATGTGGTAGCAGATACTGCTGACCATTCTGTTGCACAAGCCAGAAATCTGGTTGCCAACCTTGAAACTTTCTCTCTTCTTCCCCTTCAACTACAC
SAM.3	AAGCTTTAGATGACACAGTGATGGCAGGAGATATTTGAATCTGGAAGATTCCAAGCAAAAAACAAATTTTTCAGCCAATAAGTTTCTCTGTCTGAATATTATCAAGAATTCAGCCATGAAAGAGAAGCTGATAAACAGAAAGAAATAACATATTTTTGTGTTGCTTCTATTTTGAAGCCCTGACCAAATTGAATCCAAAGGTGAACT	AAAA		ACAGGCCCGCCGCGAGTGGGGGCCAATCTTCAACATCCTGAAGGAGAAGAACTTCCAGCCCCGCATCAGCTACCCCGCCAAGCTGAGCTTCATCAGCGAGGGCGAGATCAAATACTTCATCGACAAGCAGATGCTGCGCGACTTCGTGACCACCCGCCCCGCCCTGAAGGAGCTGCTGAAGGAGGCCCTGAACATGGAGCGCAACAACCGGTACCAGCCGCTGCAAAATCATGCCAAAATGTAAAGACCATCGAGACTAGGAAGAAACTGCATCAACTAATGAGCAAAATCACCAGCTAACATCATAATGACAGGATCAAATTCACACATAACAATATTAACTTTAAATATAAATGGACTAAATTCTGCAANCAAGAGNNNNNNN			AAAAAAAAAAAAAAAAAAAAAAAAAAAAAAAAAAAAAAAA	AAAA	ATATTTTAAATTGCATCTCAACTTTCTCTCATTTGGAATATAAAGCAAGATAAAAAAGAGACTAGTGATACTGAAAAAATGAAGCAGGCTGATCACAGGTAAAGTCAATGCTGTGATGTAGCACAGGCTCAATTTGATTATAAAGATTCTGAATGCCAGTACCTTCCCTTAACTTTCAAACAGGGGCAGTGGCTTGCATTCACTGTCAAAGAACCAAAACAAATTAAATTTTTATAGTATTATTTTATACACCATATTCATAATACAATAAAAGATTAGAAGATATGTGATGAAGCAGGAAAACAT
SAM.4	NAGNNNNNNNTAANNNNTGCNTGNGANNCNNTNNGAAGNCATTTTAGNNAGCANNNNGNNNNNCNAGCCTTTCAATAAAATGCTANNACATGNAAATAAAANCCCNCAGNAAAAATTTGGGGACCTTTGAATTTTGCATGATGTTATTTNCCTTTTGTGTANGTATATGTATGTTTGAGGGAAAGCTAGTTTAACCAAACCGATGTACTTTATACCATAAATTTCTTAAGACTTTATTTTGGTTTCCTCCTGAAAGTACAATGAAAAGCACTTACTGGACACTTCATATCAAAATTTCCAGTGGGCAGGTGGACTTTTCTGGCAGAGAGAGAGACCGAGAAAAGATGGCAAATGTTGAAGCAAAAGCGGATTTGTTGTATGATGGTAACATGAATACAT…	AT		TATAGCACTAAATGCCTACAAGAGAAAGCAGGAAAGATCCAAAATTGACACCCTAACATCACAGTTGAAAGAACTAGAAAAGCAAGAGCAAACACATTCAAAAGCAAGCAGAAGGCAAGAAATAACTAAAATCAGAGCAGAACTGAAGGAAATAGAGACACAAAAAACCCTTCAAAAAATCAATGAATCCAGGAGCTGGTTTTTTGAAAGGATCAACAAAATTGATAGACCGCTTGCAAGACTGATCAAGAAAAAAAGAGAGAAGAATCAAATAGACACGATCAAAAATGATAAAGGGGATATCACCACCGATCCCACAGAAATACAAACTACCATCAGAGAATACTACAAACACCTCTACGCAAACAAGCTAGAAAATCTAGAAGAAATGGATACATT…			AAAAAAAAAAAAAAAAAAAAAAAAAAAAAAAAAAAAAAAAAAAA	AT	CTGATATTATTAGATTCCAAAATGCATAATTCATGTAAAGAAAAAACCCTATGCTCTAAGAAGAGAAATATGACCCAAGAAATAAAAGGAACCAGATAGCCCAGTGAAATAGCACTGCCAATAGATCTTTTGAGGATGATACAAATATTTTCTATCTGTGCACCCAATATGTCAGCCATTGGCCACACTGAGCACTTGAAACGTGACCAGTATGATTGAGCAAGTAAATTTTAGTTTTACTTAAATTTAAATAACCATATGTGGCTAGGGACTAGACTTTGAGCAGTAAGCTCTACAATGTAGTTCAAGTAGATAATCCAGCTGCTGAAGATGTTCGCAGTTTACTCATCT
SAM.5	AAGCTTAGTGAGGAGGGCATGTTGAAAGCTGAGCTATACCAAACAGTTTTGTCCCAAACAGTTAACCAAGCTGTGAATGCAAAGGAAAGGTTCTTAAAGGAAATTAAAAGTGCTGCTACAGTGGACACTT	GAAAA		GAAAAGAGGAAGTCAAATTGTCCCTGTTTGCAGACGACATGATTGTTTATCTCGAAAACCCCATCGTCTCAGCCCAAAATCTCCTCAAGCTGATAAGCAACTTCAGCAAAGTCTCAGGATACAAAATCAATGTACAAAAATCACAAGCATTCTTATACACCAACAACAGACAAACAGAGAGCCAAATCATGGGTGAACTCCCATTCACAATTGCTTCAAAGAGGATCAAATACCTAGGAATCCAACTTACAAGGGATGNGAAGGNCCTNTCANNNNNNNCNNNNNNNNNNNNN		AAGATACATTGATGAGTTTGGACAAACCACAATTAGAATGCAGTGAAAAAAATGCTTTATTTGTGAAATTTGTGATGCTATTGCTTTATTTGTAACCATTATAAGCTGCAATAAACAAGTTAACAACAAAAA	AAAAAAAAAAAAAAAAAAAAAAAAAAAAAAAAAAAAAAAA	GAAAA	ATAAGAAGGTTAAACAGCCTTACTGCTGATTTGAAGAAAGTTTTAGCAGTCTGAATAGAAGGTCAAACCAGCCACAACATTTGCTTAAATTTTCCCATTTAGAAAGAAAAAAAAAAAAGGTGCAGCTTTCTGCCAGCACTCATTTAAATTTACATAAACACACTCTTTGAGGCTGAAGCAAATCT
SAM.6	AAGCTTACAATGTTTTCCTGATTGTTGTTTGTGTGACCATTAAAATTTCACCAGTATTGGGGAATTTTTACCTTTCAGATCATTTAGTTCCAACTGTTAGGAAGCAATTAGCTCTTATGTTCTTCTGGTTCGTGAAAGTATTTTACTTTGGGTGCAGGAGTAGGGTCTCTGGGGCCATGGAATGATCCACACAGGCCCTGGCATGGGAGGGACTGGTTCCATCTCAATCTGAAAATCAGACAAAGGTTTATTTCTTACTTCTGTTATGCAATGTTGGCAGGTTGTTCTGACTCTTTTCCAGTTCCTGAATATTACTTGTTGTATAAT	AAAAA		AAAAGAAACTACCATCAGAGTGAACAGGCAACCTACAACATGGGAGAAAATTTTTGCAACCTACTCATCTGACAAAGGGCTAATATCCAGAATCTACAATGAACTCAAACAAATTTACAAGAAAAAAACAAACAACCCCATCAAAAAGTGGGCGAAGGACATGAACAGACACTTCTCAAAAGAAGACATTTATGCAGCCNNNNNNNNNNNN			AAAAAAAAAAAAAAAAAAAAAAAAAAAAAAAAAAAAAAAAAAAAAAAAAAAAAAAAAAAAAAAAAAAAAAAAAAAAAAAA	AAAAA	ATGATATTCTAACTAAAAATTTTAAAGAAAAAAATTTGCAATCTTGCAGTTTAATGCAACCATAGTCTTAGCATTTTTGTCTGTGTTCTCTTTTCAATCTTTGTTTATAAACATATATGTTTCTACATAGAGCTGATTGTAAGGGGTATAGAATTCCACACTTTATAAATGCCTTGTTAATTTATTGTTTTCCATGTTGTCACATAGACTTCAGGGGTCTCCTCTCAACTGACTGCAAATTACTCACTGAGTTGGTGCCCCATTATGTCCTCGGTCATTTCCCCTATCGTTGAGCATTTACAACTTTTCTAATGATTGACT
SAM.7	NNNNNNNGNACNNTNNNNTGNNNNNTNNNNNNNNNNNNNNNNNNNNAANNNNNNNNCNNANNNNTTTAAAANNNNNNNNANNNANGNGNNNNTNNNNNCNNNNGNNNTTANNNNNNNNCTTNCATTTACTGATNTAAAATNNGNNNNNTTTNTTTAGNNNNCCNGAGGGCNNCNNTTGAAGTGCTATGCTAAAATNTCTGACTATAAAAGGATGGCAGNNGNCACTTCAGTNGTTGGAGTGATAGAAAGCAGACAAATGCCTTGTTTACTTAGGATTGCAGTTGTTCTCAACATCCTAGANTCATTCAGGGAGACTGTTGGAAATAGATTCCTGATTCTAACACTCAGAGTTTCTGATTTATAAGGTGCAAAGTAAAGCCTCAGAATCTGCATTTTCAT…	AACAAG		CAATCTTCAACATCCTGAAGGAGAAGAACTTCCAGCCCCGCATCAGCTACCCCGCCAAGCTGAGCTTCATCAGCGAGGGCGAGATCAAATACTTCATCGACAAGCAGATGCTGCGCGACTTCGTGACCACCCGCCCCGCCCTGAAGGAGCTGCTGAAGGAGGCCCTGAACATGGAGCGCAACAACCGGTACCAGCCGCTGCAAAATCATGCCAAAATGTAAAGACCATCGAGACTAGGAAGAAACTGCATCAACTAATGAGCAAAATCACCAGCTAACATCATAATGACAGGATCAAATTCACACATAACAATATTAACTTTAAATATAAATGGACTAAATCTGCAATCAAGAGACNCANNNNNNN			AAAAAAAAAAAAAAAAAAAAAAAAAAAAAAAAAAAAAAAAAAAAAAAAAAAAAAAAA	AACAAG	AACAAAGATAAATAGATGGGACTTAATTAAACTAAAAAGCTTATTTACCTTTTTAAAAGATTTACATATTTCTAACAGGCAGATAAAGAATTTATAATTAAAAGTT
SAM.8	NNNNNGGNNNCNANANCNNNNCNNNGNNGTAANNNNNNNNNNNNNAGCNNTNNNNNNNNNNNNANNNNCNNNCCCNTNGAAAANTNGNTAAAANNNNNNNNNAAGANGAANTNNNAANNNNNNANNGAANNNCNNNNACATATTTAGTCCCNNNATCAAANANTGCAAATTACNAGTNNNAGGAAAATTACTTTTNTCATCTGNAGTTGACNAAATTTAAATAAATGTAATTCAGTGCTGGAGAAAAAAAAATCATATGATCATCTAAACAGATGCAGAAAAAGCATTTGACACAAGTCAACATTNTTATAAAAACTTTCAACAAATTAGGTATAGCAGGAATACTTCTCAATATAATAAAGGTTATATATGACAAGACCACAGCTTACATCATACCCA…	GAAG		GTGGTGGGGTCGGGGGAGGGGGGAGGGATAGCATTGGGAGATATACCTAATGCTAGATGACACATTAGTGGGTGCAGCGCACCAGCATGGCACATGTACATATGTAACTAACCCGATCCGAACAAACGACCCAACACCCGTGCGTTNNTCNNCTNNNNNNNNN		AAGATNCATTGATGAGTTTGGACAAACCACAANTAGAATGCAGTGAAAAAAATGCTTTATTTGTGAAATTTGTGATGCTATTGCTTTATTTGTAACCATTATAAGCTGCAATAAACAAGTTACCACCAAAAA	AAAAAAAAAAAAAAAAAAAAAAAAAAAAAAAAA	GAAG	AACAAAGCTGGAGGCATCACACTACCTGATTTCAAAATATACTACAAATATAGAGTAATCAAAATAAGAGTAGATATTAAGTGTTCTAACTCCCCCCAAAATAAGTATATGAGTTGATAGATATATTAATTAGCTTGATTGAGCTATTCCACAGATGTAGGTATATCAAAACATCAAGCCATAGACTGTAAATATATACAGATTTTACTTTTCTATTAAAAAATAAAATGTACAACGACAACAAATTAT
SAM.9	AAGCTTAAACAGACCAATAGCAAATGAAGATACTGAAGATGTAATTAAAAACCTTCCAACAAAGAATAGCATAAGACCAGATGGCTTTGCGGCTGAATTCTACCAAACATTCAGAGAAAAATTACCAATACTTCTTAAATTTTTCTGAAAAAATAGAGCTAAAAGGAATACTTCCAAATACATTTTATGAAGTCAGCATCACCTTGGTACNTAAGCCAAACTAAGAAAGACACTGTGAGAAAATAAAACTGCAGATGAATTTTTCTGATGAACATTGATGTA	GAAAT		GCCCTCAGAAATAATGCCGCATATCTACAACTATCTGATCTTTGACAAACCTGAGAAAAACAAGCAATGGGGAAAGGATTCCCTATTTAACAAGTGGTGCTGGGAAAACTGGCTTGCCATTTGTAGAAAGCTGAAACTTGATCCCTTCCTTACACCTTATACAAAAATCAATTCAAGATGGATCAAGGATTTAAACGTTAAACCTAAAACCATAAAAACCCTAGAAGAAAACCTAGGCATTACCATTCAGGACATAGGCGTGGGCAAGGACTTCATGTCCAAAACACCAAAAGCCATGGCAACAAAAGACAAAATTGACAAATGGGATCTAATCAAGCTAAAGAGCTTCTGCACAGCAAAAGAAACTACCATCAGAGTGAACAGGCAACCTACAACATG…			AAAAAAAAAAAAAAAAAAAAAAAAAAAAAAAAAAAAAAAAAAAAAAAAAAAAAAAAAAAAAAAAAAAAAAAAAAAAAAAAAAAAAAAAAAAAAAAAAAAA	GAAAT	CTTCGGTAGAATATTAGCAAACTGAATTCAATAGCACATCAAAACAATTATGCATAATGACCAACTGGGATTTATCACTGGCAATTAAAGCTGGCTTAACATATGCAAATAAATCAATGTGATACATCACATTAAC
SAM.10	CCCCAAAAANNGTAANNNGGTATNTAGNANTGGGTGANTNCNCTGTCTGGGGAAAGCTGATACNNGAGGACTTGACANTAATTACAGCAGTANCAATCGCTACTATTTGTTTTGAGATGAATTTTAGTTTCTGAAATNGTCCAAAGCACTTTTATCAATAGAAACTTGTTACACATCCCTCCAACAGGGAGAAGCAGCACAGGAAGCTGCCCCCTCAAACACTAAAGGCTCCTGGAGCTATTCACAGTGCTGGGGAACAACCAGAGGAGGAGGAGGACAGAGGGAGAGAATACTTTTT	TTAAAAA		AAAAACACATGAAGAAATGCTCATCATCACTGGCCATCAGAGAAATGCAAATCAAAACCACTATGAGATATCATCTCACACCAGTTAGAATGGCAATCATCAAGAAGTCAGGAAACAACAGGTGCTGGAGAGGATGCGGAGAAATAGGAACACTTTTACACTGTTGGTGGGACTGTAAACTTGTTCAACCATTGTGGAAGTCAGTGTGGCGATTCCTCAGGGATCTTGAACTAGAAATACCATTTGACCCAGCCATCCCATTACTGGGTATATACCCAAATGAGTATAAATCATGCTGCTATAAAGACACATGCACACGTATGTTTATTGCGGCACTATTCACAATAGCAAAGACTTGGAACCAACCCAAATGTCCAACAATGATAGACTGGATTAAGA…		NNNNNNNNNGAGTTTGGACAACCACAACTAGAATGGCAGTGAAAAAAATNGCTTTATTTGTGAAATTTGTGATGCTATTGCTTTATTTGTAACCATTATAAGCTGCAATAAACAAGTTAACAACAACAATTGCATTCATTTTATGTTTCAGGTTCAGGGGGAGGTGTGGGAGGTTTTTTAAAGCAAGTAAAACCTCTACAAATGTGGTATGGCTGATTATGATCGGCGCGGGGCAATGTGCACATGTACCCTAAAACTTAGAGTATAATAAAAAAAAAAAAAAAAAAAAAAAGAAAGTGGGCATTCTGTCTTGTTCCGGTTCTTAATTAAGGATCCAGACATGATAAGATACATTGATGAGTTTGGACAAACCACAACTAGAATGCAGTGAAAAAAATG…	AAAAAAAAAAAAAAAAAAAAAAAAAAAAAAAAAAAAAAAAAAA	TTAAAAA	TTCCCAAACAAAACCAAATTCTATNNNTGNATATCTCNAGNGANTAAATGNGTAACACNNNNCANNCCCCTACNCTTGCCAGGTTTTGNGGCTTCATGCANNAATATAAAANGTGCTTCACAAAGCTAGNANTTGGCACAAAANATAGGGTTCTGATTCANATTTTAGTTTNANTTTTTTGNAAAGATGGGATCCCACTATATTGCACAGGCNGGTCTCAAACTCCTGANCTCAAGCNATCCNCCTGNCTTNGNCCTCCCNCGGNGCTGAGACTACAGGTGTGANCCACCNNCTCCCAGCCCTGATTTATATTTTTATAAANAGGNNACNATGNNAGTACACAGCTGANCAATCTCTTGCNTTTTNNGGANNTTGAGCANNCNNNNANNNTNCCTTGCA…
SAM.11	AACAAGCTTTTCATTCTGCTTGGAGGCCAAAAGCCGAAAAGCTATTAACTTGCATACATCTTGTGTGCTTCAAAATTGAAATTAGCTTCTTTAATTGCATCAGCATA	AAACAAA		CCCACACATTAATAATGGGAGACTTTAACACCCCACTGTCAACATTAGACAGATCAACGAGACAGAAAGTCAACAAGGATACCCAGGAATTGAACTCAGCTCTGCACCAAGCAGACCTAATAGACATCTACAGAACTCTCCNCCCCAAATCAACAGAATATACCTTTTTTTCAGCACCACACCACACCTATTCCAAAATTGACCACATAGTTGGAAGTAAAGCTCTCCTCAGCAAATGTAAAAGAACAGAAATTATAACAAACTATCTCTCAGACCACAGTGCAATCAAACTAGAACTCAGGATTAAGAATCTCACTCAAAGCCGCTCAACTACATGGAAACTGAACAACCTGCTCCTGAATGACTACTGGGTACATAACGAAATGAAGGCAGAGATCA…			AAAAAAAAAAAAAAAAAAAAAAAAAAAAAAAAAAAAAAAAAAAAAAAAAAAAAAAAAAAAAAAAAAAAAAAAAAAAAAA	AAACAAA	TATCTGTTCCTCAGAGGACCTGGTTTTAAAGGCAGCTTGAAATTAAGTGACCCCAAGGCCCACACAGATGTCATGACAGCAGCTATGAAAAGAGGTGATTTACTGTGTAATTGGGAGTGGTGCAGAAAAGTTGAAATAATGAGAGAATTGTTTTTCTTTGTGTTTTCTTCCTTATTCTCTGGATTTTATTTTCAGCAATTAAGTGCTGATTAGTTCCTCTACTGCCTGATGCTTTGAGACATGCATAACAATCAGCGAGCCTGCAAATTGAGTGGAAACCCCTAATTGCT
SAM.12	NNNNANNNNNNNNNNNNNNNNNGGNTANTNNNNNNNNTNNTNNNNNNNNNNNNNNNNNNNNNNNNNNNNNNNNNNNGATNGNNGNNNTNNTNTAGTNNNNCNNGAGATANNNNCCATGCNNNNCNTNNNNNNNNNATCNGCNNGACTGATGATGCATGTACCNGTATGCNNNNCTGNNTAGCCNTTTCCNAAATTTCAGAGTNTTGNTTNTTACCTTCAGGGCTCTGGCNTGATGCACTAGNTTTCACTGGANTCTGGCTAAAGTCTTNTGAAANTCTTTTTNTCTTACGTGTAAGTCCTTGACCTGGTNTCAGCTTAGACTCCTCCNTNAGTTGCAGAAACCAGGGCCTCATTAAATACTGACATGAAGNCCTTTTGATTTTCACATCATGCCATAAA…	AAGAAAAT		AGGATTCCCTATTTAACAAGTGGTGCTGGGAAAACTGGCTTGCCATTTGTAGAAAGCTGAAACTTGATCCCTTCCTTACACCTTATACAAAAATCAATTCAAGATGGATCAAGGATTTAAACGTTAAACCTAAAACCATAAAAACCCTAGAAGAAAACCTAGGCATTACCATTCAGGACATAGGCGTGGGCAAGGACTTCATGTCCAAAACACCAAAAGCCATGGCAACAAAAGACAAAATTGACAAATGGGATCTAATCAAGCTAAAGAGCTTCTGCACAGCAAAAGAAACTACCATCAGAGTGAACAGGCAACCTACAACATGGGAGAAAATTTTTGCAACCTACTCATCTGACAAAGGGCTAATATCCAGAATCTACAATGAACTCAAACAAATTT…			AAAACAAAAAAAAAAAAAAAAAAAAAAAAAAAAAAAAAAAAAAAAAAAAAAAAAAAAAAAAAAAAAAAAAAAA	AAGAAAAT	TACTCTGATATAGTATTGGAAAGGAAAGAATAATTTTAATAGCCCTTTGAGAAAGCTGTGATATTTTTTGATACCACACCAATACTGAACAAGGAGAAAATTCTTAAAGATTATTTGCAATGTAAAGTCTGAAACTCTATTTATGAATGTTTTCTCTGGTATATTAGAATCCTGTAGCCTATCCTGCACTTGGAATATGTCTTTTACTCTTGCATAATTGAATAACATCATGCGTT
SAM.13	NNNNANGGGGNNNNNAANNNNNNNNNNNNNNNNNNGGNNNNNNTCNNNNTNNTTNNNNNNAACNNTNCNGNNNNNNNGCTGNNNTNNNNTGNNNTNGCNNNNNNNNNNCNGACCGTTNNNNTGGGTNNTANNNGTGGANGCTGCANANCNGTGAATATNCTGAACAGCAAATGNTGCTGCCTGATCNTCCTCTGGAAGCTTTNNNGNTNANGGGATCCTNCCANGAAAGTGAAAAGACAANCNACATAATGAGAGAAAATATTTGCAAATCATGTATCTTATAAGGGAGTTTGTATCCCAGACTACATAAACAACTCTTACAACTCAACAACAAAAACATAAATAACTCAGTTTT	AGAAATAC		ACCAAGGCCCGCGAGCTGCGCGAGGAGTGCCGCAGCCTGCGCAGCCGCTGCGACCAGCTGGAGGAGCGCGTGAGCGCAATGGAGGACGAGATGAACGAGATGAAGCGCGAGGGCAAGTTCCGCGAGAAGCGCATCAAGCGCAACGAGCAGAGCCTCCAGGAGATATGGGACTACGTGAAGCGCCCCAACCTGCGCCTGATCGGCGTGCCCGAGAGCGACGTGGAGAACGGCACCAAGCTGGAGAACACCCTACAGGACATCATCCAGGAGAACTTCCCCAACCTGGCCCGCCAGGCCAACGTGCAGATCCAGGAGATCCAGCGCACCCCCCAGCGCTACAGCAGCCGCCGCGCCACCCCCCGCCACATCATCGTGCGCTTCACCAAGGTGGAGATGAAG…		AAGATACATTGATGAGTTTGGACAAACCACAATTAGAATGCAGTGAAAAAAATGCTTTATTTGTGAAATTTGTGATGTTATTGCTTTATTTGTAACCATTATAAGCTGCAATAAACAAGTTAACAACAAAAA	AAAAAAAAAAAAAAAAAAAAAAAAA	AGAAATAC	AAAAAGGATTTAGTAGCCATTTCTCCAAGATATACAAATGGCTAATAAGTACATAAAAAGATGCCCAAATAATTAGCTGTTAGAGAAATGCAAATTATAACCAATGAGATATCACTTCATAACCACTAGTACTTTGCAAAACAATTTGGCAATTCCTTAAGATGTAGAAACATCGAGTTTCT
SAM.14	GNNNNNNNNTNNNNNTTNNNNGNNCTNNNNNNAANNNNANNNNNNNNTTNNNNNNTTNAANNNNACNNANNNNTNTNNAAANNNNTNATAGTNNNCAGTTNANNNNTNAAANGTTTTCAGCAGTNNNNNTNNNNTTCNNACTGGCTNNAATNTTCNCNCTNTCAGNAATTAGNCNNCNGAGAGTATTAGACATAGGANNNTGCTGACTTGTAAAAATTAATNTTTTTTTTTTTAAAAAATTGAAGCTTAAATCATTAAACAATTATTATAAAACGCAAATCAACCAACATTAAGCAAATAAGAATATAGATGTTACATAGTAATAAATTAAAATTAAAGAGTTAAAGTTATCTGTATTGAATTATCTCTGTGCTCTTCACTGAAAAATGTTTTTGAATT…	AAGAAAAA		AGAAAAATGCAAATCAAAACCACTATGAGATATCATCTCACACCAGTTAGAATGGCAATCATCAAGAAGTCAGGAAACAACAGGTGCTGGAGAGGATGCGGAGAAATAGGAACACTTTTACACTGTTGGTGGGACTGTAAACTTGTTCAACCATTGTGGAAGTCAGTGTGGCGATTCCTCAGGGATCTTGAACTAGAAATACCATTTGACCCAGCCATCCCATTACTGGGTATATACCCAAATGAGTATAAATCATGCTGCTATAAAGACACATGCACACGTATGTTTATTGCGGCACTATTCACAATAGCAAAGACTTGGAACCAACCCAAATGTCCAACAATGATAGACTGGATTAAGAAAATGTGGCACATATACACTATGGAATACTATGCAGCC…		GAAAAAAATGNTTTATTNNNNAAATTTGGGATGNTATTGNTTTNTTTGTAACCATTNTAAGTTCCAATAAACAAGTTACCACCAAAAA	AAAAAAAAAAAAAAAAAAAAAAAAAAAAAAAAAAAAAAAAA	AAGAAAAA	AAATAGTATTATTTTGGCCATGAGTCCTAAGTGGCATTTCTTACAGACTCATCTATTAATTCTCTTTTTGTTTTAAATAGAGATAGGGTCTCGCCATTTTGCCAAGGCTGGCTGGAACTCCTGGACTCAAGCAATCCTCCAGCATTGGCCTCCCAAAGTGCTGGGATTACAGGCATGAGGCAACACACCCAGCCTTAATTATTTTGATTACTACCATATAACCAACAAAATGATCTTTATAGGTGCTC
SAM.15	TATACTGTCCTTTAAAAATTCTAAGTAAGCTGCAGATAATAGACAAGCCAGTATAGAATGGGAAATTTTTTCTAGTAACTATAATNCCTGCAGTATTTTTAGCTATAAGATCAAAGAACTTTAAGAGTCTTCAAATTATGAATCATTTAATACCATATATTAATAGAAATCTTTCAACACATTTAGGAGCACCTAGCTGTAATGTGGATGAAAAACTGAAGATATTTTTAAAATGCAGTATTTCCAGCTATAAAATCTTAAGCAACAAAAACATGACTAGCCATATCTTTCAATGGAAATTTCTCATTTTCAGAAAGACCTAAAATCTCATTCAATGATAATTTACTTTTTAATATAAACTACAAGCAGGTAAATAAGCCAATGGTCTGAGTGTTTTGA…	AAAAAGAATCC	GAGATCTCTAGAAGCTGGGTACCAGCTG	CTAGCTAAAACCACAAAGATGGGCAAGAAGCAGAACCGCAAGACCGGCAACAGCAAGACCCAGAGCGCCAGCCCCCCCCCCAAGGAGCGCAGCAGCAGCCCCGCCACCGAGCAGAGCTGGATGGAGAACGACTTCGACGAGCTGCGCGAGGAGGGCTTCCGCCGCAGCAACTACAGCGAGCTGCGCGAGGACATCCAGACCAAGGGCAAGGAGGTGGAGAACTTCGAGAAGAACCTGGAGGAGTGCATCACCCGCATCACCAACACCGAGAAGTGCCTGAAGGAGCTGATGGAGCTGAAGACCAAGGCCCGCGAGCTGCGCGAGGAGTGCCGCAGCCTGCGCAGCCGC		AAGATACATTGATGAGTTTGGACAAACCACAACTAGAATGCAGTGAAAAAAATGCTTTATTTGTGAAATTTGTGATGCTATTGCTTTATTTGTAACCATTATAAGCTGCAATAAACAAGTTAACAACAAAAA	AAAAAAAAAAAAAAAAAAAA	AAAAAGAATCC	ATGCTACAACTAAAACCTCACAGATGAGAACGGCACACAATTGCACATGGTCAAGATGTTAACAGGGAATGGGAGATAGGCCATTTAATAT
SAM.16	TTTGNCATTAAGAGNTAATGGCAAAANCCACCATACTNTTAATGGCAAAAACCACGATGACTTTTGCAACAACCTAATAGTTCCAAAATACCTTGAAGACACNGAAAACAAAACAAAACAAAACAAAACAAAAAAAGCAACAACAAAAAGGCTCAGCCTCTGAGACAGACATAACCTTTCTGGATCAGATTCTGGACAAAGTCTCTGCTGCCTTCAGGGCACATGATTTATAGTAAGGAACACCACCTACGCTTCCANTAGTGAAATTTGTCCACCTGCAGGCCTGTCCTTTCTCCCCCCACCACCCTACACTGACTCTGCTCAGAAACCTTGAGTTTGGACTCACTGGAGTACTGGATAACTGTCCTTTGGTTGCCTTCTACATAACCACAGCACAGG…	GAAATTGCAGC	GAGATCTCTAGAAGCTGGGTACCAGCTG	CTAGCTAAAACCACAAAGATGGGCAAGAAGCAGAACCGCAAGACCGGCAACAGCAAGACCCAGAGCGCCAGCCCCCCCCCCAAGGAGCGCAGCAGCAGCCCCGCCACCGAGCAGAGCTGGATGGAGAACGACTTCGACGAGCTGCGCGAGGAGGGCTTCCGCCGCAGCAACTACAGCGAGCTGCGCGAGGACATCCAGACCAAGGGCAAGGAGGTGGAGAACTTCGAGAAGAACCTGGAGGAGTGCATCACCCGCATCACCAACACCGAGAAGTGCCTGAAGGAGCTGATGGAGCTGAAGACCAAGGCCCGCGAGCTGCGCGAGGAGTGCCGCAGCCTGCGC			AAAAAAAAAAAAAAAAAAAAAAAAAAAAAAAAAAAAAAAAAAAAAAAAAAAAAAAAAAAAAAAAAAAAAAAAAAAAAAAAAAAAAAAAAAAAAAAAAAAAA	GAAATTGCAGC	TATTATTATAGGATTTCCTCTATTGTAAGATATCTTCTATTCTAAGATTCATCAATGATTTAATAACAGCTTTGGGGGCATAATACATTGGTTACAAAATAAAGCCTAGTTTCAGAAATACTAAGATCTGAAAAATTGTGCCATCTGGGACTTAGGAAATATGACACTCTTTCTAGATCTATCTGGAGATTACAATGTCCAGAATCAACCAGGCAGGTAATTATAAAATGTGGGACGGGGGGAGAAAAGGTAGGGGAAGAAGGAAGTTTGTGGTGGTGCAGAGTTCACTGGGTAGTGTAGG
SAM.17	TTTGTGATNGTAAANTNTAAACNTAAANNANNAAANNTTATTACAAGCNNTGAACAAAATAAATAACTTANNNAAGAAAAAAANTAGTTAGACTGACAGCAGACATCATATAAGCAGATGTCTGCTTATAATNCCAGGGAATGAAATGATTTCAAGTGATGAAATAAAATAACTGAAACCCTAGAATGTATACTCACCTAAAATATCACTCAAGTGGTAACCTAATAAAGATATTATCAGACAACTGAAAACAGAACAGTTCACTCTGGCAAAACACAAGTAAAACATTAGAGGAAAGATAGATAGATAGATAGATAGATAGATAGATAGATAGATAGATAGATCGATCGATAAACAGTAAACCTACTACAAGTAATTGAAAGGTAATTGAAATGAGAA…	GAAGGTGT		GTGGGTGCAGCGCACCAGCATGGCACATGTACATATGTAACTAACCCGATCCGAACAAACGACCCAACACCCGTGCGNTNNTCNNNNNN			AAAAAAAAAAAAAAAAAAAAAAAAAAAAAAAAAAAAAAAAAAAAAAAAAAAAAAAAAAAAAAAAA	GAAGGTGT	TGCATTAGGAGTGAAGTCAAATTCACTCTAGACCAAAGACTTCTCTGGCACAGTCCTAACAAAGCTTTCAGAATATGTGTCTATTTCCTGTATTCAGGCATTAATATTGTCATTTTTTACATTTTTTCACTTTAGTTTTTGATAATAGATTTGTAATCATAGGTTATATTAAAGTTAAAATTTCAGCATCTTTGCTATCATAGTTTTTCCTTTTTTGATTTTGTAATGTACAAAAAATAATATGGTAACA
SAM.18	NNNNGGANNGANNNNNNNNNNGNNGNANTCCNNCCCNGCTNNNCCNGCAGNNTNNGNANTNNCNNNNNNNNNNNNNTNNGCAGCNCAGNGNCTCNNCACCTNCNGCNTNTCACNNCTCCNAAATCNAACATAATTAGCGCTTNNCNNNGTTGCTGATTGTTGNNCACAATTATGATTTATAAATAGCCCACAAACAAGAACACCAAACNNTTTGAACTTCTGCTTTGGTCTGTTTTGAGTGGTAGTTTTTTAATACGATCAAGCTACAGATGTGAGTTNGGAGAGATGATAGCTGTAGGAAGGAAGAGAGGAGCTTTCTCTGGCTCCTGCTTGAAACTCTGCCTTCCTGAGTAGGCGAGGAGGAGAGTGGGCTAGGAAACTGGGTGTTTGTAAATTGTA…	AAAGAATTTCAC	GCAGATCTCTAGAAGCTGGGTACCAGCTG	CTAGCTAAAACCACAAAGATGGGCAAGAAGCAGAACCGCAAGACCGGCAACAGCAAGACCCAGAGCGCCAGCCCCCCCCCCAAGGAGCGCAGCAGCAGCCCCGCCACCGAGCAGAGCTGGATGGAGAACGACTTCGACGAGCTGCGCGAGGAGGGCTTCCGCCGCAGCAACTACAGCGAGCTGCGCGAGGACATCCAGACCAAGGGCAAGGAGGTGGAGAACTTCGAGAAGAACCTGGAGGAGTGCATCACCCGCATCACCAACACCGAGAAGTGCCTGAAGGAGCTGATGGAGCTGAAGACCAAGGCCCGCGAGCTGCGCGAGGAGTGCCGCAGCCTGCGCAGCCGCTGCGNCNNNNNNNNN			AAAAAAAAAAAAAAAAAAAAAAAAAAAAAAAAAAAAAAAAAAAAAAAAAAAAAAAAAAAAAAAAAAAAAAAAAAAAAAAAAAAAAAAAAAAAAAAAAAAAAA	AAAGAATTTCAC	TTTTTCTCTTACTGGTTTTGCCTTTCCAGTTGATATTTATTTATATCTTACGAATATTCTTAACTGGATCATCGTTTTTCCCAAGTCATTTTGAACCAAGCTCTCTTATCTTTCCTATGTACCATGGGCAGTGGTGGTCTCCATGTGGCCTCCTGTTGTTGATTTTATGTGCCAG
SAM.19	AAGCTTGAAAAGGGGAAGTTTTTCCCCTTTATT	AAGAAGTGCATTT	GAGATCTCTAGAAGCTGGGTACCAGCTG	CTAGCTAAAACCACAAAGATGGGCAAGAAGCAGAACCGCAAGACCGGCAACAGCAAGACCCAGAGCGCCAGCCCCCCCCCCAAGGAGCGCAGCAGCAGCCCCGCCACCGAGCAGAGCTGGATGGAGAACGACTTCGACGAGCTGCGCGAGGAGGGCTTCCGCCGCAGCAACTACAGCGAGCTGCGCGAGGACATCCAGACCAAGGGCAAGGAGGTGGAGAACTTCGAGAAGAACCTGGAGGAGTGCATCACCCGCATCACCAACACCGAGAAGTGCCTGAAGGAGCTGATGGAGCTGAAGACCAAGGCCCGCGAGCTGCGCGAGGAGTGC			AAAAAAAAAAAAAAAAAAAAAAAGAAAAAAAAAAGAAAAAAAAAAAAAAAAAAAAAAAAAAAA	AAGAAGTGCATTT	TACTCAGAGAATATGAATAAATGAGCTACCCTAAGATTGAAACTATATGAAAAATACAAAGTGAAGCAAGGCTTAATCAAACTCATGTACCCCACCACCATGACTGGAACATACCAGAGCAGATGTGCATGCCCACAAATGATCTCTTTGGGAGCAGCTTGGCCTCAGAGTCTGAGTCTGATATGTTTCTGTTTCCCAAATGGTCAAACAAAACCATTTGACCCTACTTGGGACCTTACCCTTATTCATTCTTGCACCTAGTTTTTGGCCCCAAGCAAGCAGTACCCAAGGTAGAAGCCCTCAGTTCAGCTCACATCCTTCTTGCTGTCCATTTTTCTCTGTAGTTGCCGCCCAGACAGTTCACAGCTGGGTTTAATACCTACTGCAGCTCCCTCAGTC…
SAM.20	NNNNNNTNNNGNNNGNNAANNGGNNNNNNNNAANNANNNNANNNNNANNNAGNNNNNNNNTGNNNNNCNNNNNTNCNAAAGGNNCNNTAGNNGNNTNNNTTNNGNNNNNTGCNCNNTNNNAANTAGNAAAACNNGNANAAANGATANNNNCTGNNNNGTTCNNNNNCCCAGACTGAANTGGGAAGAAATNNNAAANNNGAACANNCCAGTATGAGTAGTGAGATTGAATCGNTANCAAAAAGTCTTCCAAAAAAGAAAATTCCAGGACTGGATGGTTGTTNTTAAAAGCATTATTTATACAGTAGTCCCCACTTATCTGTGAGGGATACGTTCCAAAACCCCCCAGTGGATGCCTGAAACCATGGATAGTACTGAACTTTGTATATACTGTTTTTTCAT…	AAAACTTATAAAT		TATAAATCATGCTGCTATAAAGACACATGCACACGTATGTTTATTGCGGCACTATTCACAATAGCAAAGACTTGGAACCAACCCAAATGTCCAACAATGATAGACTGGATTAAGAAAATGTGGCACATATACACTATGGAATACTATGCAGCCATAAAAAATGATGAGTTCATATCCTTTGTAGGGACATGGATGAAATTGGAAACCATCATTCTCAGTAAACTATCGCAAGAACAAAAAACCAAACACCGCATATTCTCACTCATAGGTGGGAATTGAACAATGAGATCACATGGACACAGGAAGGGGAATATCACACTAGTGGGGGACTGTGGTGGGGTCGGGGGAGGGGGGAGGGATAGCATTGGGAGATATACCTAATGCTAGATGACACATTAG…		TGAGTAACCTGAGGCTATGCTGCAGTAAGATACATTGATGAGTTTGGACAAACCACAACTAGAATGCAGTGAAAAAAATGCTTTATTTGTGAAATTTGTGATGCTATTGCTTTATTTGTAACCATTATAAGCTGCAATAAACAAGTTAACAACAAAAA	AAAAAAAAAAAAAAAAAA	AAAACTTATAAAT	TGTTGTTTATGGCATTTTTCATTTAATATTTTTGGACTGCTGTTGACTGTGGATAGTGAAATCATGGAAAGTGAAATCACAGACAAGAGGGCGCTATTGTAATAGCAAAACCAAAACAAAACCTGAGAATAGCCTAAATGTTCATCAACACTAGAATGGATATAGGATTCATGATTTATACATAACGGAATTCCATAGAGGAATGAAAATGACCGAAAAGAAGCTCCTCTAAAAAATGAGTGAATCCTGTGCAAAAGAAGCCAAACAAAAGAATGTATGATTTTATTCATATGTACTTCAAACAGAAGATAAACTAGACTCTAGTATTTAAAGTTGCAAGCT
SAM.21	GNNNNNCNNNNNNNNTNNANNTANTNNTNNNNTNNTTTNTNNTTNNTNTAGNCATNTAGNNAANNNNTTTCANTTTNNNGATCTTNNAANAANNNNAGNNTGGATCTTTCTTNTTTCCANCAANTTNNNAANTAGTTAGCTTGCTAANTNNTCCCCATTGNTNTNNTGNTTTCTTNGNGTGTNCTNTCNNGNNTTNATCATAGGCAAATAAGCAGTTATAGTTTTCTTCTTCAAACTTTATNCCATTTTTAATGCCTCACTGTGCTCGCTAGGCCCTTGAGTACATCATATGTAAGTGGTGATAGTGTGTATTTTTGTCTGATACCTGATTTAAAATGAAAACTTCTTGTTTCCCCTTTTAGAATTGTCTCCACTTTAGGTTTCTCATAAGTACCCTCT…	AAGATAATTAGTT	GAGATCTCTAGAAGCTGGGTACCAGCTG	CTAGCTAAAACCACAAAGATGGGCAAGAAGCAGAACCGCAAGACCGGCAACAGCAAGACCCAGAGCGCCAGCCCCCCCCCCAAGGAGCGCAGCAGCAGCCCCGCCACCGAGCAGAGCTGGATGGAGAACGACTTCGACGAGCTGCGCGAGGAGGGCTTCCGCCGCAGCAACTACAGCGAGCTGCGCGAGGACATCCAGACCAAGGGCAAGGAGGTGGAGAACTTCGAGAAGAACCTGGAGGAGTGCATCACCCGCATCACCAACACCGAGAAGTGCCTGAAGGAGCTGATGGAGCTGAAGACCAAGGCCCGCGAGCTGCGCGAGGAGTGCCGCAGCCTGCGCAGCCNNNNCNNNNNN		TGAGTAACCTGAGGCTATGCTGCAGTAAGATACATTGATGAGTTTGGACAAACCACAACTAGAATGCAGTGAAAAAAATGCTTTATTTGTGAAATTTGTGATGCTATTGCTTTATTTGTAACCATTATAAGCTGCAATAAACAAGTTAACAACAAAAA	AAAAAAAAAAAAAAAAAAAAAAAAA	AAGATAATTAGTT	ACTTGAACTCTCAACTCTGTTTTTCTTGCACGAATATACCCATTTGCACCTTGTTGTTTTCATTTAACAATATATCCTGAAAACTGCTCTCCAGTAGTTCATAACAATTTTTCCTCTATTACAGCTGCATTTGACATACACCTTAGTCATATAGCCAGTCTCCTATATTTGGGCATTTAGGTAGTTTCCAAGATTTTGCTATTATAAATAATGCTGCAATGAACAATTATGCATAATTTTCTGTATTGTTGGAGGTATAATATCAGTAAATTTCTAAAAGTGTGATCATTGGTTAAAAGGATAAATGCACGGCTGGGTGCGGTGGCTCACGCCTGTAATCCCAGCACTTTGGGAGGCTGAGGAGGGCAGATCATGAT
SAM.22	GNNAAANNNNNNNNNGNNTTTTNNNNNAAAAAANNNNANNCNTNNNNNNNNNNNNNNNNNNNNNNTGGNTNNCCCCNTNNNNAANNCNGNNNNTNACTGCNTTTNGNANNNNTCTNGNTTTTNNTGCCNTCATCTGNTCCTTAGTAGTGCCTATGACTGCTGCNCNTNTNCTNTAAATTACTTTTGTAATAACCTCATTAGAAAATGGTANCAGTCTCAGTACCTCATTCAACAAAGTGTTTGATGGCTCACCATGCACCAAACATTGTGCTAGATATGAGGGATAGAAGGATGGTAAATTTAAAAAGGTAGGCACCCCGCCCCCACAGCTGCTAATATATAAGAGAAAGACGCAATTGCAATTGTAACTAGAGCCCCCAAAAGGGAAATTCAGTGCCC…	GAAATGTAGAAGTG	AGATCTCTAGAAGCTGGGTACCAGCTG	CTAGCTAAAACCACAAAGATGGGCAAGAAGCAGAACCGCAAGACCGGCAACAGCAAGACCCAGAGCGCCAGCCCCCCCCCCAAGGAGCGCAGCAGCAGCCCCGCCACCGAGCAGAGCTGGATGGAGAACGACTTCGACGAGCTGCGCGAGGAGGGCTTCCGCCGCAGCAACTACAGCGAGCTGCGCGAGGACATCCAGACCAAGGGCAAGGAGGTGGAGAACTTCGAGAAGAACCTGGAGGAGTGCATCACCCGCATCACCAACACCGAGAAGTGCCTGAAGGAGCTGATGGAGCTGAAGACCAAGGCCCGCGAGCTGCGCGAGGAGTGCCGCAGCCTGCGCAGCCNNNNNNCNNNNNNNNNN			AAAAAAAAAAAAAAAAAAAAAAAAAAAAAAAAAAAAAAAAAAAAAAAAAAAAAAAAAAAAAAAAAAAAAAAAAAAAAAAAAAAAAAAAAAAAAAAAAAAA	GAAATGTAGAAGTG	TCCAGTGGTACTCAGCTCTGGAAGTAAATGGGAATTGGAGGAGAAGCAAAGTTTGAATTGTTTAAAGTGTATGAAGCCATAAGCTAGTATCAAATTATGTAAAAGTGTTAGCAGAGGATATGGTTTCATGGATGCATAGTCAAAACAGAAGTTTGTCCCCATCATGAATATTCACAATTTAGTGTTTACTATTATGAATGCACCATGCCTTTTAAAAATATGATAATAATTGCATACAATAGAAATTTTTAGAAATTCTGTCTTGGCCAGATACAAATCTGTGGTGGTCCTATGAGTGGCAAATCTAAGTGTGTGTGAGGTATGATTTAGCACTTGAACT
SAM.23	NGTGNNNNNNNNNNNNANNNNNGNNNNNNNNNNNNNNNNNNANNNNGNNNANNNCAGNNNNTNNNCNTNNNNNTNNANTTTNNGCTNNANNNNTNNNNAATNCNANNCNNAAAAGNNTNNNNNNTNTTTNGTNGNAAAANNNGCANNNTATTNNAATGCNGGGNTGGGGTNTCNAGCTATNNGTTGCAAAAATNCNGNGGTCACNCAGATCAAGAGATACNANTAGAGTTTTAATTATATTTTTGCTTTTTTAAAAATNTCCAAATGATAAAAATGTATGAAGTTCTTTGGCATCCTGTCCNGAACATTNCTAGTGTTTCGCATGTNNGAAGTACTGCAATCACTCTGCAGTGTCAAAACCTGTTTGGGTTACAAGACAGATGGGACTTTCAAAATGAA…	AAGAAATGAGCTGGC		CATGGCACATGTACATATGTAACTAACCCGATCCGAACAAACGACCCAACACCCGTGCGTTNATNNNCTNNTNNNNNN		NNNNNNNNNNNNNGAGTTTGGACAACCACAACTAGAATGCAGTGAAAAAAATGCTTTATTTGTGAAATTTGTGATGCTATTGCTTTATTTGTAACCATTATAAGCTGCAATAAACAAGTTAACAACAACAATTGCATTCATTTTATGTTTCAGGTTCAGGGGGAGGTGTGGGAGGTTTTTTAAAGCAAGTAAAACCTCTACAAATGTGGTATGGCTGATTATGATCGGCGCGGGGCAATGTGCACATGTACCCTAAAACTTAGAGTATAATAAAAAAAAAAAAAAAAAAAAAAAGAAAGTGGGCATTCTGTCTTGTTCCGGTTCTTAATTAAGGATCCAGACATGATAAGATACATTGATGAGTTTGGACAAACCACAACTAGAATGCAGTGAAAAAAA…	AAAAAAAAAAAAAAAAAAAAAAAAAAAAAAAAAAAAAAAAAAAAAAAAAAA	AAGAAATGAGCTGGC	TACAAAGGGATNANGCAANGGTTCANCCATCAAATTTAAAGNCACTTTTGCTTTGGTTGCATAAAATGCATTACTCCAATTTTAAAAAATGAACTATGATTTCATAATTTATTTGGGTCAAAAACCTGANTTCAAGCTATACTTGATTTTGCTCATCAGGGNAGTGGTTCTATCCAAGGCTCANCTTCTTTANCANCAAAATGGAAAATAGNAGTGACTTCCCAGTTAGNATTACATNNNNANAACCCTGTGNNCTTNGTTNGGTGAAAACATGANGTCTAAATAACAAAACANATAATGNCCNCTCGATTTCNCTGNNAATTGCANATAAAAAATGTNCNGGNNNNNNACTGCTAATAAATGCANTTGCNNCTGNGNTNNATCNATACNNCATGNNGG…
SAM.24	NNNCCCNTTNNNNNANNNNTTNNNNNNCCNNNNNNNATTNNNNNNNNNNNNNTCNTCNGNNNNNGNNANNNGTANTNNNNCNNNCAANTGTNNNGAANNTAGNAANNNNNTNTNCNNGNATAAATNNNNTCANNTATGCTCTNNTTTTAANTNGTCNTTNNNNNNTNAAATCTTCATNNTATTGAGACANCCCGTACTTTAACTTTCTTCCATGAGTGGAGTNGTGTACTTTCAACCTCTGGCTTTTCTTTTGTGTCATAAATTTAATTTTATTCTCTCCATCACAGTTTTTGAAAACTGTATTATACTGTATATAGGAAATTGTATTACAGTACTGTAAATACATTTCTGAGAACTTTTAATTAAGTGATGATACCTAGGACTTTCTCATCATAATCA…	AAAAACTTGGTGGTG	GAGATCTCTAGAAGCTGGGTACCAGCTG	CTAGCTAAAACCACAAAGATGGGCAAGAAGCAGAACCGCAAGACCGGCAACAGCAAGACCCAGAGCGCCAGCCCCCCCCCCAAGGAGCGCAGCAGCAGCCCCGCCACCGAGCAGAGCTGGATGGAGAACGACTTCGACGAGCTGCGCGAGGAGGGCTTCCGCCGCAGCAACTACAGCGAGCTGCGCGAGGACATCCAGACCAAGGGCAAGGAGGTGGAGAACTTCGAGAAGAACCTGGAGGAGTGCATCACCCGCATCACCAACACCGAGAAGTGCCTGAAGGAGCTGATGGAGCTGAAGACCAAGGCCCGCGAGCTGCGCGAGGAGTGCCGCAGCCTGCGCAGCCNNNNNNNNNNNNNNNN			AAAAAAAAAAAAAAAAAAAAAAAAAAAAAAAAAAAAAAAAAAAAAAAAAAAAAA	AAAAACTTGGTGGTG	AATGTTATGAAAATTGTTTACTCTTCTGGTATCATATTGGATTCAGCTGGCTGCAAAGTTCTGTGCTTTACATCAGCCCTGACAACTTCACTGGCCATCTGCTTCATGTTACACTTTGCATTGCTTTACCACTGGAAGCTTATGCTTTGATAGTATAGGACAGGATGATTGACAACAGCAAAACCTACAAGCAAATGCAGTAGAGGGAAAATAGTTTGTCGCAGAGTGGATCACTATAATATACT
SAM.25	NNNNNNNNNNATNTNTAANAANCNTNNNNNCNNNNNNNNNTNNNNNNGNNCNNTNNNNNTTNNNNNNNNNNNNNNNNNNANCNANNCNANNNNANNTNNCNNNNGNTNNTNNNNGGGNTNAAGNNNTNNCNCNAANNCCNCNTNNNCNAAAANNCNTAANNNNNNCCNTTNNNAAATAGGGTNTTNGCNGATGNAATGGAGCTGAAATAAGNTCNNCTACANTTAGGGTGTNTTAAATCCAGTATGACNGNTNNTCCTTAGAATAGGAAACAAGATGCAGAGANATAAAGGNAGGCACATGAGGAGGAGGATCATGTGGAATGGAGGCAGAGGNTGGGTGATGCATCTAGAAGCCGGGGAACACAGAGGAGCACTGGCAGCCGCCAGCAGTGGGAGAGG…	GCATGCTGTTATCTC		CAAACGACCCAACACCCGTGCGNTNNTCNNNCNNNNNNNNNN			AAAAAAAAAAAAAAAAAAAAAAAAAAAAAAAAAAAAAAAAAAAAAAAAAAAAAAAAAAAAAAAAAAAAAAAAAAAAAAAAAAAAAAAAAAAAAAAAAAAAAAAAAAAAAAAAA	GCATGCTGTTATCTC	TCTCATCTTAAAACCAAAATGACAAAACAAAGCAAAACAAAATCTTCACTTGACTCCACTTTCCCTGCAGCCGTCAACTCTTTTACTTGCTCCCCTTTGCAAGAAAAACTCCTCCTTCCCCAAATCCTCTCTCAAAACCACTGCCTTAGCCTTTGCCTCCCATGAGGCTTCCCTTACCAGGGCCCCCAAAAACCTTGACTTACTGAATCCAAGGACCTATTCTCAGG
SAM.26	NNNNAAANNNNNNNNNNNNNNAANNNTTNNNNGNAGCNGNNNNNNNNNNNNNNNNNNNNNCNGNNNNNNNNNCNTNNTTTNNANNNNNNAANNNGNNNNNNGAGCATAGNNGNAGAANTCNCNTNTGCAGNANNNGNAANGAAANNNNAGTGATTCNNGGNNNNTNNNCATGAATTAGTAGAGNNTNTGNAAAGCTTNGNAGATCANTNCCNACAGAAGTCCAGAGCCATGGTGCTCTTGGNAAAAATCACAAACNAAAATATAGAAGTAAGACTTTTTCTTCNTAAATTTTAGGAAGAATAAGAAAATTTAGTGGACTTATTTGTCCACTAAAATATTAAATGTGAGGAGAGGGGAAGGCAAAACTATGGATGATTATTTTCTTTTTTTTATATTTCT…	AAAAAGTATTGCCAG		AGAAATGCAAATCAAAACCACTATGAGATATCATCTCACACCAGTTAGAATGGCAATCATCAAGAAGTCAGGAAACAACAGGTGCTGGAGAGGATGCGGAGAAATAGGAACACTTTTACACTGTTGGTGGGACTGTAAACTTGTTCAACCATTGTGGAAGTCAGTGTGGCGATTCCTCAGGGATCTTGAACTAGAAATACCATTTGACCCAGCCATCCCATTACTGGGTATATACCCAAATGAGTATAAATCATGCTGCTATAAAGACACATGCACACGTATGTTTATTGCGGCACTATTCACAATAGCAAAGACTTGGAACCAACCCAAATGTCCAACAATGATAGACTGGATTAAGAAAATGTGGCACATATACACTATGGAATACTATGCAGCCAT…			AAAAAAAAAAAAAAAAAAAAAAAAAAAAAAAAAAAAAAAAAAAAAAAAAAAAAAAAAAAAAAAAAAAAAAAAAAAAAAAAAAAAAAAAAAAAAAAAA	AAAAAGTATTGCCAG	TTCCCATTGAAGTGGAATCTTAGGCTCTCAACTTATTAAATGTACTAATAAAGTTTTTATTGGTAAGCAGATACAAAATCGCTTTATAAGAATCCCCAGGGAATTACTAAGCATTGTTTTGTAATAGTAAAATTGGATCCTAATGAGCATAGTGGTAGAAGTCACTGTCTGCAGAAATTAGAAATGAAATAGAGTTGATTCTGGGTATGTCTGCATTGAATTAGTAGAGTG
SAM.27	AAGCTTTCAGTATATATTTGTTACCTGACTTTTGACTGGTGACAAAAATAAGTACCCCCTCTAGACAAAATCAACAAATAAATAATTGTCTATTACCATTAAGAGAGGTACATGATACTTATATTTTACTCATTTGGTATTGACAT	AAGAAAGGGGTTTAA		AAATCAACAGAATATACCTTTTTTTCAGCACCACACCACACCTATTCCAAAATTGACCACATAGTTGGAAGTAAAGCTCTCCTCAGCAAATGTAAAAGAACAGAAATTATAACAAACTATCTCTCAGACCACAGTGCAATCAAACTAGAACTCAGGATTAAGAATCTCACTCAAAGCCGCTCAACTACATGGAAACTGAACAACCTGCTCCTGAATGACTACTGGGTACATAACGAAATGAAGGCAGAGATCAAGATGTTCTTTGAAACCAACGAGAACAAAGACACCACATACCAGAATCTCTGGGACGCATTCAAAGCAGTGTGTAGAGGGAAATTTATAGCACTAAATGCCTACAAGAGAAAGCAGGAAAGATCCAAAATTGACACCCTAACATCA…		AAGATACATTGATGAGTTTGGACAAACCACAACTAGAATGCAGTGAAAAAAATGCTTTATTTGTGAAATTTGTGATGCTATTGCTTTATTTGTAACCATTATAAGCTGCAATAAACAAGTTAACAACAA	AAAAAAAAAAAAAAAAAAAAAAAAAAAAAAA	AAGAAAGGGGTTTAA	TACATTTTATCATGTCAACAAAAAATTTATTGAGACTTCTTTTGTGCCTGAAGTCTCAATAAATTTTGAGTTGTTCCAGGCATGGGATATGATAGATAAGACAGCAAAGAGTGCCCATGCCTTAGGGAGCTTATATCAGTGGGTA
SAM.28	TNNNNNNNNNNNNNTTNNNNNTNNNNNNNNNNNNNNATNGNAAAAANTNTTGCAAANGANTTCCNNNGTTNGNNTNTGNTNTNNANTGAANNNNNNNNATNNTCGCTGNNNNGNNNNNCNATANNCCCAGCTACTGGGGAGGCTGAGGCNGNAGAATGGCTGAACTCGGGAAGCAGAGCTTGCAGTGAGNNAGATCGCNCCACTGCACTCCAGCCTGGGCAAAGAGTGAGACTCTGTCTCAAATAAATAAATAAATAATAATGCATACAAATAGTTTTAAGTCATCCATAGTCCCACCTTATAATGTTTACCATTGTTAGTAGTATATGCGTTTCCAGCTGCTTCTGTATTTATTGAAACATTTATATAAAATGGAATTACATATGTGGTATGTGTTTG…	TAAAGTATGTGGGATT	GCAGATCTCTAGAAGCTGGGTACCAGCTG	CTAGCTAAAACCACAAAGATGGGCAAGAAGCAGAACCGCAAGACCGGCAACAGCAAGACCCAGAGCGCCAGCCCCCCCCCCAAGGAGCGCAGCAGCAGCCCCGCCACCGAGCAGAGCTGGATGGAGAACGACTTCGACGAGCTGCGCGAGGAGGGCTTCCGCCGCAGCAACTACAGCGAGCTGCGCGAGGACATCCAGACCAAGGGCAAGGAGGTGGAGAACTTCGAGAAGAACCTGGAGGAGTGCATCACCCGCATCACCAACACCGAGAAGTGCCTGAAGGAGCTGATGGAGCTGAAGACCAAGGCCCGCGAGCTGCGCGAGGAGTGCCGCAGCCTGCGCAGCCNCNNNNNNNNNNNNNNN		TTGAGTAACNNGAGNTTATGNNNCAGTAAGATNCATTGAGGAGTTTGGCCAANCCCCAANTAGAANNCAGNGAAAAAAATGCTTTATTTNNGAAATTTGGGATGTTATTGCTTTATTTGTAACCATTATAAGCTCCAATAAACAAGTTACCACCAAAAA	AAAAAAAAAAAAAAAAAAAAAAAAAAAAAAAAAAA	TAAAGTATGTGGGATT	ATGTGTGTAGGCTATAGGCAAATACTATGCTATTTTATACAAGGGATTTCAGCATTTGCTGATTTTGGTATCTATAGGATTCCTGGAACCAATACCCCTTTGAGACCAAGGGATGACTATACATACTTCTTTGCTCATTTATCCAACTATTTTCCTGAGATAAATTTTAAGAAGTGTAACTATGAGGTTAAGTTCACATAATCTAAATATTTTATTTTTTTTCTGGCAAATTGCCTTTAAATGAGATATGTATGAGACTTCCAATTTCCCTACATCTTTGCCAACACTTGGTTTAGTGTTCAATTAACCTAAATACTAGAACTGACAATTT
SAM.29	AAGCTTAGTTTGGCTGGATAT	GAAATTCTGGGTTGA		CAACACCCGTGCGTTTNNTCNNNNN			AAAAAAAAAAAAAAAAAAAAAAAAAAAAAAAAAAA	GAAATTCTGGGTTGA	AAATTCTTTTCTTTAAGAATGTTGAATATTGGCCCCCACTCTCTTTTGGCTTGTAGAGTTTCTGCCTAGATATCAGCTGTTAGTCTGATGGGCTTCCCTTTGTGGGTAACCCTCTCTGGCTGCCCTAAATATTTTTTCCTTCATTTCAACTTTGGTGAATTTGACAATCATATGTCTTGGAGTTGATCTTCTCGAGGAGTATCTTTGTGGCGTTGTCTGTATTTCCTGAATTTGAATGTTGGCCTGCCTTGCTAGATTGGGGAAGTTCTCCTGGATAATATCCTGCAGAGTGTTTTCTAACTTGGTTC
SAM.30	AAGCTTTAGCCTTATGAAATTTATTTCTTAAATAAGACTTAAAAGTTCAAATTACTCCTTGTTCATGGGCTGCAGACTGGATACTGTGTTAGCAGACAT	GAAAAATCATGCTGTA		ATGGCACATGTACATATGTAACTAACCCGATCCGAACAAACGACCCAACACCCGTGCGTNNNTCNNNTTNNNNNNNNN		TGAGTAACCTGAGGTTATGCTGCAGTAAGATACATTGATGAGTTTGGACAAACCACAACTAGAATGCAGTGAAAAAAATGCTTTATTTGTGAAATTTGTGATGTTATTGCTTTATTTGTAACCATTATAAGCTGCAATAAACAAGTTAACAACAAAAA	AAAAAAAAAAAAAAAAAAAA	GAAAAATCATGCTGTA	AACAGATGTGCTGTCATCTAGGTTTTGTTGTTCCATCTATAGAATACAGGCAGAGTAGATTTAGCATGATTCTTAAGGGCCCTAAGGATTTTCAGAATGGTCCATGAGCATTGGCTTCAACTTCAAGTCGCCAGCTGCATTAGCCCCTAACAAGAGAGACAGCCTTTTCTTTGAAGCCAGGCATTGACTTATCTTCTCTAGCTATGAAAGTCCTAG
SAM.31	AAANGNNATTNANNNAAANNNGNGCCAGGCCAGCTTCANTAATNCNNNGGTAANNNNNTNTGTTNNTTTTTTTNNNNCTNTNTGNTGNTNTGACCNNGGTGGGATTAGACATCATGGTGTGGTACATGGGGANAAGCAAAGAAATACAGACGAGAACTAACAAAGTTGAGAATTNTTAACTTTCGGTAGAGATTAAAATTGGGATAGTTACACTGNCCAGGAGATATTTACTAACTAGAGAACTTTCCATTACCTGAAAGTGAATAAGAAAAATCATATCTCCTCATGATTATGATCCTTTATTTATTCTTGTTCAGTTTTTTTTCCCAAGGGAGGCCCAGGGCAGTTGCAAGATCCCAGAGGTCTTTGCACACAGAAGGGTGTAGCAGCAAGAGCATA…	AGAATTGTTGTTTTAG	TGTA	TATGGAATACTATGCAGCCATAAAAAATGATGAGTTCATATCCTTTGTAGGGACATGGATGAAATTGGAAACCATCATTCTCAGTAAACTATCGCAAGAACAAAAAACCAAACACCGCATATTCTCACTCATAGGTGGGAATTGAACAATGAGATCACATGGACACAGGAAGGGGAATATCACACTAGTGGGGGACTGTGGTGGGGTCGGGGGAGGGGGGAGGGATAGCATTGGGAGATATACCTAATGCTAGATGACACATTAGTGGGTGCAGCGCACCAGCATGGCACATGTACATATGTAACTAACCCGATCCGAACAAACGACCCAACACCCGTGCGTNNNTCNNNNNNNTNNNNNN		TGAGTAACNTGAGGTTATGCTGCAGTAAGATACATTGATGAGTTTGGACAAACCACAATTAGAATGCAGTGAAAAAAATGCTTTATTTGTGAAATTTGTGATGTTATTGCTTTATTTGTAACCATTATAAGCTGCAATAAACAAGTTACCACCAAAAA	AAAAAAAAAAAAAAAAAAAAAAAAAAA	AGAATTGTTGTTTTAG	AATTGTGGTTCTCCAGATTCAAAGTCTAAATTTCATATTCAGTCAAGCCCCATACCAAGCCTTGCTCATTCCTTTGTAGCTCTGATGAAAATTGTTTACTTTTTATTCCTGTGGGCACTTCCAGAATATGACCCATTTTCAAATCAAATCTTTATTACTAGAGTAACATCCGAAGTGGTCTCTGACTCCACCACACTCTGTTGTGCACACTTCTGATGACTCTTCTTCAAGGTATGCAAT
SAM.32	AAGCTTCAGCTGGCAAAATGTGTATGTTTTAAAGAGAGAATGAAGCCAAGTACAAAGGCTCACGTCTGTAATCCCAATTATGTGGAAGGATCACTTGAGGCCAGCAGTTCAAGACTGGGCAACAT	AAAAAGACCCCATTTCT		TGTACATATGTAACTAACCCGATCCGAACAAACGACCCAACACCCGTGCGTNNNTNNNCNNTNNNNNNN		TGAGTAACCTGAGGCTATGCTGCAGTAAGATACATTGATGAGTTTGGACAAACCACAACTAGAATGCAGTGAAAAAAATGCTTTATTTGTGAAATTTGTGATGCTATTGCTTTATTTGTAACCATTATAAGCTGCAATAAACAAGTTAACAACAACAATTGCACTCATTTTATGTTTCAGGTTCAGGGGGAGGTGTGGGAGGTTTTTTAAAGCAAGTAAAACCTCTACAAATGTGGTATGGCTGATTATGATCGGCGCGGGGCAATGTGCACATGTACCCTAAAACTTAGAGTATAATAAAAAAAAAAAAAAAAAAAAAAAAAAG		AAAAAGACCCCATTTCT	AAAACAAATTGTTTTTTTTAATTAGCTGGGCATAGTGGTGCACACTTATAGTTCCAGCTACTGGGAAAACTGAGACAGCAGGACCCTTGAGCTGCAGTTTGAGGCTGCAGTGAACTATGAGTGTGCCACTGCATCTAGGCTGGGCCATACAACAAGACTCAGTCAAAAGAAAGAAAGGAAGAAAGAGAGCAAGAGACAAAGAAAGAAGAGCAACATGAGGATATGCATACCCATTTATGTATGTTAAAACTCTGAGCATCCCAAAATTAGATCGGAAGAGCGTCGTGTAGGGAAAGAGTGTAG
SAM.33	CCAGATNNNNNNNNCNNNANCNNAAANNTNNNCNNNNNNNGANNCGCANNCNNNTTNNNGCTNTNNNACNGNCCNNTCNNNANCNNCCNNNTNTNNCAGNTNGNAANNANCANNNNNTACCTCNCACCCNTTTTTTTNNNTNCCCAANTTTTCCANTTCCCTNTCCCCAGTACTAACCTCAGGATACTGCCTATTCCTTGTGATTTCTCTATACCTTTCCCACATCTTTGAAAAAAATTCCTTTCTCAAACTCTCTTTAAATTATCCAGTTTGAGTGTGCCATTGGTTTCCTGCTAGGACNTAACAGAAGTTCCCCCCCCACTTTCCCTGTTGACAGGATCCTTAGTGTCTCCACAATTTTTTTCATGTTCATGATTAACAGAAATACCTCATCTTTAG…	AGAAGTGGAAGTCTCAC	GAGATCTCTAGAAGCTGGGTACCAGCTG	CTAGCTAAAACCACAAAGATGGGCAAGAAGCAGAACCGCAAGACCGGCAACAGCAAGACCCAGAGCGCCAGCCCCCCCCCCAAGGAGCGCAGCAGCAGCCCCGCCACCGAGCAGAGCTGGATGGAGAACGACTTCGACGAGCTGCGCGAGGAGGGCTTCCGCCGCAGCAACTACAGCGAGCTGCGCGAGGACATCCAGACCAAGGGCAAGGAGGTGGAGAACTTCGAGAAGAACCTGGAGGAGTGCATCACCCGCATCACCAACACCGAGAAGTGCCTGAAGGAGCTGATGGAGCTGAAGACCAAGGCCCGCGAGCTGCGCGAGGAGTGCCGCAGCCTGCGCAGCCGCTGCGACNNNNNNNNNNNNN			AAAAAAAAAAAAAAAAAAAAAAAAAAAAAAAAAAAAAAAAAAAAAAAAAAAAAAAAAAAAAAAAAAAAAAAA	AGAAGTGGAAGTCTCAC	TATGTTGCCCAGGCTAGTCTCAAACTCCTGGGCTGAAGTGATCATCCCACCTCAGCCTCCCACCTAGGAATGAGTTTAACCAAGGAGGTGAAAAAGCTT
SAM.34	AAGACCTTATTGTTGAAAAAATAAGATAAAAAGCATTCACAAACTACCTTCACAAGAATATATAAATACAAATACAAATATATGAGTTCATTTATTTTACACATATATTTTGTGTATTTATTAACCAAAAATAAGGCACCTCTTTCAAGCTCTTGGCATGATTAACAATGTGGCT	ATTAATTTTGAAAATATG	GAGATCTCTAGAAGCTGGGTACCAGCTG	CTAGCTAAAACCACAAAGATGGGCAAGAAGCAGAACCGCAAGACCGGCAACAGCAAGACCCAGAGCGCCAGCCCCCCCCCCAAGGAGCGCAGCAGCAGCCCCGCCACCGAGCAGAGCTGGATGGAGAACGACTTCGACGAGCTGCGCGAGGAGGGCTTCCGCCGCAGCAACTACAGCGAGCTGCGCGAGGACATCCAGACCAAGGGCAAGGAGGTGGAGAACTTCGAGAAGAACCTGGAGGAGTGCATCACCCGCATCACCAACACCGAGAAGTGCCTGAAGGAGCTGATGGAGCTGAAGACCAAGGCCCGCGAGCTGCGCGAGGAGTGCCGCAGCCTGCGCAGCCGCTGCGACNNGNNNNNNNNNNN		NNNNNCNNNNTTNNCNNCTTNNNTNNNNCANNNTNNTTTCNGCNTNNNNNNNNNNNNNGGANNNNNTNNNNNCTTNNANTGAGCTGANNNCCGCTNGCCGCAGCCGAACGNCCGANNNCAGCGAGTCAGTGAGCGNGAAGNGAAGAGCGCCCAATACGCAAACCNNCNNTNCCCCNGCGCGTTGGCCGATTCATTAATGCAGCTGGCACGACAGGTTTCCCGACTGGAAAGCGGGCAGTGAGCGCAACGCAATTAATGTGAGTTAGCTCACTCATTAGGCACCCCAGGCTTTACACTTTATGCTTCCGGCTCGTATGTTGTGTGGAATTGTGAGCGGATAACAATTTCACACAGGAAACAGCTATGACCATGATTACGCCAAGCTTGGTACCGAGCTCG…		ATTAATTTTGAAAATATG	ACGTGCTTAACAATAGTAGTAATTTTCAATTTATATGTATAGAAGTATTTTCCAAAGAGAAGATACCAGCTTTGAATAGATAATAAAACTATTAAAAAAAGCTT
SAM.35	AAATGCCCCNNNNNTGNNNNNNTCNNNAANNTTTNNAGCTNNAAGTAGTCANNGAAAAATGACATNTATATGCNNANNANGAANCAATGATGCCTGACTGTCATCAGNAAAAAAANGNNNNTGAATGACATTNTAAAGTGTTGAAATAAAAAACTATCTACCTAGAATTCTATATCCCACTAGATGATCCTTCAGAAATTATGATAAAATAAAGACATATTCAAAAAGACAAAAGGTTAAATAATTCATTGCAAGCCCCTGCATCACAAGAAATTCCAAAGGCTGGAGTTGAATTATCCCAGAGGGGAGCCCTGAGGTGTAAGAAGAAGTTAGGGGCACCCAAAAAAGCAAACACCTGGGTTAGTGTAAAATGGCTTTTCTTACCTTTATTTTAATATT…	AGAAATACTCTTGGCTGAG	ATCTCTAGAAGCTGGGTACCAGCTG	CTAGCTAAAACCACAAAGATGGGCAAGAAGCAGAACCGCAAGACCGGCAACAGCAAGACCCAGAGCGCCAGCCCCCCCCCCAAGGAGCGCAGCAGCAGCCCCGCCACCGAGCAGAGCTGGATGGAGAACGACTTCGACGAGCTGCGCGAGGAGGGCTTCCGCCGCAGCAACTACAGCGAGCTGCGCGAGGACATCCAGACCAAGGGCAAGGAGGTGGAGAACTTCGAGAAGAACCTGGAGGAGTGCATCACCCGCATCACCAACACCGAGAAGTGCCTGAAGGAGCTGATGGAGCTGAAGACCAAGGCCCGCGAGCTGCGCGAGGAGTGCCGCAGCCTGCGCAGCCNNNCNNNNNNNNNNN		NNNNNNNANNNNNNNNCNNAGTGANNNCNCTAGATGCATGCTCNAGCGGCCGCCAGTGTGATGGATATCTGCAGAATTCGCCCTTTGAGTAACCTGAGGCTATGCTGCAGTAAGATACATTGATGAGTTTGGACAAACCACAACTAGAATGCATTGAAAAAAACGCTTTATTTGTGAAATTTGTGATGCTATTGCTTTATTTGTAACCATTATAAGCTGCAATAAACAAGTTAACAACAACAATTGCATTCATTTTATGTTTCAGGTTCAGGGGGAGGTGTGGGAGGTTTTTTAAAGCAAGTAAAACCTCTACAAATGTGGTATGGCTGATTATGATCGGCGCGGGGCAATGTGCACATGTACCCTAAAACTTAGAGTATAATAAAAAAAAAAAAAAAA…		AGAAATACTCTTGGCTGAG	CTGGTGGCTCATGCCTGTAATCCCAGCACTTTGGGAGGCCAAGGTGGGCGGATCACCTGAGGTCAGGAGTTCGAGACCAGCCTGGCCAACATGGCAAAACCCCATCTCTAGTAAAATACACAAATTAGCCAGGTGTGGTGGCAGTTTCCTGTAATACCAACTACTCGGGAGGCTGAGGCAGGAGAATCGCTTGAACCCAGGAGGTGGAGGTTGCAGTGAGCCAAGATTGTGCCACTGCACTCCAACCTACGTGACAGAGTAAGACTTCTTCTTGAAAAAAATGATAATAATA
SAM.36	TTTCTGNGAGCNGGANGTCGAGCAGCTGAGAAANTNNGGCTCAGGGTCCCTCATGATGTTGCAGTCAGGACATCAACCCAAGATTCCATCACCTGAGGGCCCGACTACGGCTGGGGGATCTGCTTCTAAGAGAGCCCATACACATGGCAGNTTCCTCGCTGGCTGTTGGCAGTAGNCCTTATTTATTGTCACAAAGGCCTCTCCATAGGGCTGTTCAAGTGTCCTTACTGTGTGGCAGCTAGCTTCTCAAAGAATCGATGATTCAAGAGAGAGCAAGGCAGAAGCCACATGTCTTTTGACCTCACCAATAGTATTTAAGCTATTGGTCATACAGACCAACCCCAATGAAATGTAGGAAGGGGACTACACAAGAATGGGAATGCCAGGAAGTGGAGACAA…	AAAAAATACAAAACTTAGCTGGG	AGATCTCTAGAAGCTGGGTACCAGCTG	CTAGCTAAAACCACAAAGATGGGCAAGAAGCAGAACCGCAAGACCGGCAACAGCAAGACCCAGAGCGCCAGCCCCCCCCCCAAGGAGCGCAGCAGCAGCCCCGCCACCGAGCAGAGCTGGATGGAGAACGACTTCGACGAGCTGCGCGAGGAGGGCTTCCGCCGCAGCAACTACAGCGAGCTGCGCGAGGACATCCAGACCAAGGGCAAGGAGGTGGAGAACTTCGAGAAGAACCTGGAGGAGTGCATCACCCGCATCACCAACACCGAGAAGTGCCTGAAGGAGCTGATGGAGCTGAAGACCAAGGCCCGCGAGCTGCGCGAGGAGTGCCGCAGCCTGCGCAGNCGCTGCGACCNNNNNNNNNNNNNNNN		NNNNNNNNNTNNNNGAGTTTGGACAACCACAACTAGAATGCAGTGAAAAAAATGCTTTATTTGTGAAATTTGTGATGCTATTGCTTTATTTGTAACCATTATAAGCTGCAATAAACAAGTTAACAACAA	AAAAAAAAAAAAAAAAAAAAAAAAAAAAAAAAAAAAAAAA	AAAAAATACAAAACTTAGCTGGG	GGGGTGCCCCTATANCCCCAGCTACTTGGAAGGCTGAGGTAGGAGGATAGCTTGACCCTGGGAGGGGGAGGTTGCAGTGAGCCAAAACCGCACCACTGCACTGCACCCCAGGTAATAAAGCCAAATCTAGTCTCAAAAAATAAAATAAAAAAAAGTTTCAAGGATGTGAGTCAGGGTATTCCAAATGCCTGTTCCAGCTATGCCTCCTTCTTGCTTTCCACCACTCAAACCCAACCATTTCCTTGGTTCCTCAAGTTGAACCCAGAATATGCAATTAAACAAAAATCTCAAAAAATACTGAGGTGCAAAGCTGATCTAAAATTCTAAAATTACAAGTACAACAAATGATCTGAAAATGGCCTACNTCTTGNATTGATTAAATCATTTANGAANTTTATT…
SAM.37	AAGCTTTGTCATTGTATATAATTTATAGAACTCTCCATATATGTTGTTGTTTCATACATTTACAATATTTTTAAAATTTAAACCAGTAGTCTAATGTAATAAGAACTATTTCACCATGAAAGATAAAGAGTGTAATAATTCCTGTCAAAAGTCCAATGGACATTGTCTAGGTAAGCAGAATCCAGATAGTTCACCTGAAAAATAGTAAAATGTCCAAACAGCTTCATAAATAAATAGACTATGTTTAATCTT	AAAAAAACTGCTAATATACGTATTTGATATTAAGAATTTTAAAATTAATTTCACTGGAGTTTGAGACTCTTAATTTAGAGA		GATGAAATTGGAAACCATCATTCTCAGTAAACTATCGCAAGAACAAAAAACCAAACACCGCATATTCTCACTCATAGGTGGGAATTGAACAATGAGATCACATGGACACAGGAAGGGGAATATCACACTAGTGGGGGACTGTGGTGGGGTCGGGGGAGGGGGGAGGGATAGCATTGGGAGATATACCTAATGCTAGATGACACATTAGTGGGTGCAGCGCACCAGCATGGCACATGTACATATGTAACTAACCCGATCCGAACAAACGACCCAACACCCGTGCGNNNNNNNNNNNNN		TGAGTAACCTGAGGCTATGCTGCAGTAAGATACATTGATGAGTTTGGACAAACCACAACTAGAATGCAGTGAAAAAAATGCTTTATTTGTGAAATTTGTGATGCTATTGCTTTATTTGTAACCATTATAAGCTGCAATAAACAAGTTAACAACAA	AAAAAAAAAAAAAAAAAAAAAAAAAAGAAAAAAAAA	AAAAAAACTGCTAATATACGTATTTGATATTAAGAATTTTAAAATTAATTTCACTGGAGTTTGAGACTCTTAATTTAGAGA	AAAATATAACATTTTATATATACAGTTTTTGAATTCAATTTTTTTAACAATTGAAAAACCATACCAGGCTAAAAATTTGCATTTGAACACTGAAATATTCTCTAAGGGGCCTGTTAGGGTATTAAAATTTCCTCTTAAACCTTTTTATTTTTATGTTTTTTTTAAAGCTCCTAGGGAAANCTTTGTCATTGTATATAATTTATANAAC
SAM.38		AAGCTTAAAGAACTGAGTTTCTAAACTTAATTATTTATCTCCATTTTGATTAGTCCATAGAAGTGGGTCTTGGTCTAAGGACCATAAAACCTTTACTCATATAACAGTATTAGGTAAGTGAATAGGTCA		TCAATGAATCCAGGAGCTGGTTTTTTGAAAGGATCAACAAAATTGATAGACCGCTTGCAAGACTGATCAAGAAAAAAAGAGAGAAGAATCAAATAGACACGATCAAAAATGATAAAGGGGATATCACCACCGATCCCACAGAAATACAAACTACCATCAGAGAATACTACAAACACCTCTACGCAAACAAGCTAGAAAATCTAGAAGAAATGGATACATTCCTCGACACATACACTCTCCCAAGACTAAACCAGGAAGAAGTTGAATCTCTGAATCGACCAATAACAGGCTCTGAAATTGTGGCAATAATCAATAGTTTACCAACCAAAAAGAGTCCAGGACCAGATGGATTCACAGCCGAGTTCTACCAGAGGTACAAGGAGGAACTGGTTCCATTCC…		NNNNNNNNNNNNGAGTTTNNGACAACCACAACTNNGAATNGCAGTGAAAAAAATNGCTTTATTTGTGAAATTTGTGATGCTATTGGCTTTATTTGTAACCATTATAAGCTGCAATAAACAAGTTAACAACAACAATTGCATTCATTTTATGTTTCAGGTTCAGGGGGAGGTGTGGGAGGTTTTTTAAAGCAAGTAAAACCTCTACAAATGTGGTATGGCTGATTATGATCGGCGCGGGGCAATGTGCACATGTACCCTAAAACTTAGAGTATAATAAAAAAAAAAAAAAAAAAAAAAAGAAAGTGGGCATTCTGTCTTGTTCCGGTTCTTAATTAAGGATCCAGACATGATAAGATACATTGATGAGTTTGGACAAACCACAACTAGAATGCAGTGAAA…	AAAAAAAAAAAAAAAAAAAAAAAAAAAAAAAG	GACTTTCACTCATATTCCATATGCTAAAACTTTGTCTCANTGCAATTTCTAACAGCAAANTTATCTAATAAATCTANTTGCTATTTGGACAGCTAATCTCCTGCATTAAATTGATGCTAAGGAATATTGGTAGCTGATCACATTCTGTATATGACCTCTTCTTCTCAAAGGATTCCCTCCATTCTCTTGCTTCAACTATATTCTGACTTATTTCCANAACATCATTTCTCTGACTTCCTCTAGTAATCAATTTTAAATTCTTAAATACTTGTGGCTCAAAATAAAGAGGCATATATTTACCCTAATTGTTCATTGTTACCTTCACTATATAAATACAGTTCTCANNGGGGGNGTCTGCATTTTCCATGCCAANAAATCCAACAATTTTTATATCTTCTG…
SAM.39		ATAAAAATTCCAAAGGTATTTTATATCAAATTGTGAAAATCTAAAAGCTTATGCCCTAAAATCAGGGGGTAAAAAAACCCAAGTATATCTACTTTTACTACTGCTATTCAGCATCGTTCTTAAGGTCCCAGCCAAAACAATTAGACAAGAAAGAGAAATAATGTAGCAACTTGTATATTATGGATTTTTTTAAAAAAAATTAAGGATTATGTGCCATAACTAAATGGGATCTATATGAGGAGTGCAAGAGTGCTTCAATAAGAAAATCAATCAATGTAATACACCACCATATTAGAAAGAAAGGAAAAATCTAACAAGATAGACCATCTGAATAGAAGCTGAGAAAGCATAAGACAAAATTCAATACTTTTCCTGATAAAATCACTCAAAGATATGAAT…		TAGCTAAAACCACAAAGATGGGCAAGAAGCAGAACCGCAAGACCGGCAACAGCAAGACCCAGAGCGCCAGCCCCCCCCCCAAGGAGCGCAGCAGCAGCCCCGCCACCGAGCAGAGCTGGATGGAGAACGACTTCGACGAGCTGCGCGAGGAGGGCTTCCGCCGCAGCAACTACAGCGAGCTGCGCGAGGACATCCAGACCAAGGGCAAGGAGGTGGAGAACTTCGAGAAGAACCTGGAGGAGTGCATCACCCGCATCACCAACACCGAGAAGTGCCTGAAGGAGCTGATGGAGCTGAAGACCAAGGCCCGCGAGCTGCGCGAGGAGTGCCGCAGCCTGCGCAGCCGCTGCGNCNNGNNNNNNNN			AAAAAAAAAAAAAAAAAAAAAAAAAAAAAAAAAAAAAAAAAAAAAAAAAAAAAAAAAAAAAAAAAAAA	ATAAAAATTCCAAAGGTATTTTATATCAAATTGTGAAAATCTAAAAGCTTATGCCCTAAAATCAGGGGGTAAAAAAACCCAAGTATATCTACTTTTACTACTGCTATTCAGCATCGTTCTTAAGGTCCCAGCCAAAACAATTAGACAAGAAAGAGAAATAATGTAGCAACTTGTATATTATGGATTTTTT
SAM.40		NNNNNNTTNNNNNNNNNNNNNGNTNNNNCANNNNNNTNNNTNNNNNNNNNNNCGTGNNTTTNNNGNNNTNNNNNNNNTGNNNNNTNNCNTNGGAGANGTCANCNNTTTAGNNNCTGNNCCCCCCNGNNCNANNNNCNCCNNTTCCTNTAGNGANNANNNNNCCGCTGGGGCAGNNNGGTAGGGATNTNCCNGNGNNCAGGNNNTCTGNTCCCAGCCCCANNNNNGCCNGTTTTCACTNTAATACAGCTGAGGGTAGGCNCAGGCTGAGGTATGGAAAATGAGACTTCCTNTCCTGGGCCCNGATTNTCCAAGAGAATGGCAGGAGGTCTGAGCAGATGTATAGACTTCAGCCCACTTGGTCTGCAACTGCCAGAGGGGCCCAGATACAGCCTGGCTGTC…		GCCAGCATCATTCTGATACCAAAGCCGGGCAGAGACACAACCAAAAAAGAGAATTTTAGACCAATATCCTTGATGAACATTGATGCAAAAATCCTCAACAAGATACTGGCAAACCGAATCCAGCAGCACATCAAAAAGCTCATCCACCATGATCAAGTGGGCTTCATCCCGGGGATGCAAGGCTGGTTCAATATACGCAAATCAATCAATGTAATCCAGCATATAAACAGAGCCAAAGACAAAAACCACATGATTATCTCAATAGATGCAGAAAAAGCCTTTGACAAAATTCAACAACCCTTCATGCTAAAAACTCTCAACAAGTTAGGTATTGATGGGACGTATTTCAAAATAATAAGAGCTATCTATGACAAACCCACAGCCAATATCATACTGAAT…			AAAAAAAAAAAAAAAAAAAAAAAAAAAAAAAAAAAAAAAAAAAAAAAAAAAAAAAAAAAAAAAAAAAAAAAAAAAAAAAAAAAAAA	AGAAAAATGTCCTTTCAGAGATTGTGGGATACCCCAAGATTGCCAAGGAGTAGGCTACTCAGCCAGAAAGTGGGGCTTGTGCTTGGATCCACCCGCCCTTTCCAATGTTGGAGGGCTGCTGAACTGGCGAGGATCTTTCTCGGCCTCTGGCTCTTTGGTTCCCGCTAGAAGCCAAGGAACAGTCTCAGGCATGGCTCTTCAGGCTCCTTGAGGTTTTAGCCC
SAM.41		NGNNNNNNNNNGTCNAANNNNNNNNNGTANNNTNNNGNANTAGNCNNNCTTNANGTTNNTNTCAANGNATNGTTTNNGTGACNNTNNGAATNATTTTAGAAACGNTTAGTGATCATATGATTCAGTCANGAGNCCAGCTGAAAACACATGGTAAATNAAATTGAGTGATTTGAAGAGAGTTTAACAGGTTATTCACAAAGGGCGTGGGCGAAGAGTATGGAAACCATTTGGGATGGTGCAGTAATGGGACAAAAAGGAGGAAGTAATGACCTCTAAAGGGAGGTAGACAGGCTGTGTGAATGAGCCATNTGAAAAGAGCTGTGACCTTCTGTGCAAGAATGAGCCCTTAGAGGGGAGCTGAAACAATGAATGCTCAACCTCACTCTCCTCCCTTGTCTG…	GAGATCTCTAGAAGCTGGGTACCAGCTG	CTAGCTAAAACCACAAAGATGGGCAAGAAGCAGAACCGCAAGACCGGCAACAGCAAGACCCAGAGCGCCAGCCCCCCCCCCAAGGAGCGCAGCAGCAGCCCCGCCACCGAGCAGAGCTGGATGGAGAACGACTTCGACGAGCTGCGCGAGGAGGGCTTCCGCCGCAGCAACTACAGCGAGCTGCGCGAGGACATCCAGACCAAGGGCAAGGAGGTGGAGAACTTCGAGAAGAACCTGGAGGAGTGCATCACCCGCATCACCAACACCGAGAAGTGCCTGAAGGAGCTGATGGAGCTGAAGACCAAGGCCCGCGAGCTGCGCGAGGAGTGCCGCAGCCTGCGCN			AAAAAAAAAAAAAAAAAAAAAAAAAAAAAAAAAAAAAAAAAAAAAAAAAAAAAAAAAAAAAAAAAAAAAAAAAAAAAAAAAAAAAAAAAAAAAA	AAGAAATTTTTGTTAAAATATTAAGGGTTTTTAATGTTTAAAGAATGAGACATAAAAAAGTTGCAGAAAATAAATGATAAATTCTTATTTATTGAAAGACATTCAGTTGAGGAATAGGGATATAACTGTTTGTTAGGTAAGCTT
SAM.42	NNNNNNNNNNTNNNCCCNNNNANACNTCNNTNNGNTNCNNNNNNNNNNNNNNTTTNNNNNNNGNNTNNNNNNNNNCNGNNGNNGNNCANNNNCNNNNNNNNNCCGNANNNNNNTNCCNNTCANNNTTTNNNNNNTCAGNNNCNAGTAGCTGAGNTANNGCATGCNCNNCNNCNCCCCGNTNATTTTTGTNTTTTTAGTAGAGACAGGGTTTNTCCATGTTGGGCAGGCTGGTCTCGAACTCCTGACCTCAGGTGATCCGCCNNNCTCGGCCTCCCAAAGTGCGGAGATTACAGGCGTGAGCCACCGCACCTGGCCTTTTTTCCTCTTTTATACATTGGTTTGCTTTATAAAATTCAACACGACAAAAGAAAATAAACACTTTATAAACAACAATGCTTT…	- ttt -		AGTGAACCTAAAACAGCATGGTACTGGTATCAAAACAGAGATATAGATCAATGGAACAGAACAGAGCCCTCAGAAATAATGCCGCATATCTACAACTATCTGATCTTTGACAAACCTGAGAAAAACAAGCAATGGGGAAAGGATTCCCTATTTAACAAGTGGTGCTGGGAAAACTGGCTTGCCATTTGTAGAAAGCTGAAACTTGATCCCTTCCTTACACCTTATACAAAAATCAATTCAAGATGGATCAAGGATTTAAACGTTAAACCTAAAACCATAAAAACCCTAGAAGAAAACCTAGGCATTACCATTCAGGACATAGGCGTGGGCAAGGACTTCATGTCCAAAACACCAAAAGCCATGGCAACAAAAGACAAAATTGACAAATGGGATCTAATC…		NNNNNNNNTNNNNGAGNNNNNACAACCACAACTAGAATGCAGTGAAAAAAATGCTTTATTTGTGAAATTTGTGATGCTATTGCTTTATTTGTAACCATTATAAGCTGCAATAAACAAGTTAACAACAA	AAAAAAAAAAAAAAAAAAAAAAAAAAAAAAAAAAAAAAAAAAA	- ttt -	TAAAACCNACCTTCTTTTCACTTTCAGTCTTANTTCTGGACTTAAAAAAAACTAAAAGTGAATCCAATTGATCTTCCTGGGAAACCATTTGTGATCACAAAATTGTGCTTGCACAGCTCTGACTCATCTCCAATTCATTTAATTACTTCTTTTAGGACATGGTTGGGGCATAATTGGCCAGGCTTAAAGTGCCCAGGTTTGTCAACACGTGCCCAGTGTCCTGGACTTTAAACATGGATGGGGAAGCCCAAAAATCTGTCTGGAGCAAAAAGTTGTGGCCAGGGCCCAGGCCCCTCTGGCACCAAACTAAATGAGGCCAGCCAAAATGGGCAGGCAGGAGGTCATCCAAAAGTCATCATTCACCATGTAACCCTAGGGTGACCAACTCATTGCAGTTTG…
SAM.43	NGNNNNNNNNNNNNNNNNNNNTNNNNNNNTNCNCNNNNTNGGNNNTNNNNNNNNNNNNNNNNNGGNNNAANNNGNTGNNNNNNNNNNNTCNNTTTNTAAATGNCGTTTNAGTNNNNNNNGNNCTGGACTGGGTGATNNNGCTNGATCATACTNTGCTGGAGGANTACAATGTNGCNNNCATGCTNTCTGNTCTTNTATGGCATATCAGCTGGANNNANGAGGAAGTNTTCTGAGAGGGATTATNTCAAGAGAACCAGGCAGAAACTGCATGGCCTTTTCTGACTTAATGTCAGAAGTCCTATGGCATCACTTTCACCACATTCTTTTGGTTACAAGCAAGTCATAAGGCTAGATTGGGGAAAACAGGAGAGAACTTACTCTCTACCACTCTTTTGAAAT…	- gtttt -		TACAAGGCTACAGTAACCAAAACAGCATGGTACTGGTATCAAAACAGAGATATAGATCAATGGAACAGAACAGAGCCCTCAGAAATAATGCCGCATATCTACAACTATCTGATCTTTGACAAACCTGAGAAAAACAAGCAATGGGGAAAGGATTCCCTATTTAACAAGTGGTGCTGGGAAAACTGGCTTGCCATTTGTAGAAAGCTGAAACTTGATCCCTTCCTTACACCTTATACAAAAATCAATTCAAGATGGATCAAGGATTTAAACGTTAAACCTAAAACCATAAAAACCCTAGAAGAAAACCTAGGCATTACCATTCAGGACATAGGCGTGGGCAAGGACTTCATGTCCAAAACACCAAAAGCCATGGCAACAAAAGACAAAATTGACAAATGG…			AAAAAAAAAAAAAAAAAAAAAAAAAAAAAAAAAAAAAAAAAAAAAAAAAAAAAAAAAAAAAAAAAAAAAAAAAAAAAA	- gtttt -	CATATTATTCTTCCTTGTAATCTACATTTTGTTTGCAAAACTAACTCCTCCTCCTGGCTTTCCAAAAATAACATGCACTCTCAACGTTCCTTACCTTTACTCATGCTGTCTCTCTCAGCTTGAAATCATCTTCCCTACATTATTTATTGAAATCCTTCAAAAGAGACTGAAATACCATCTCCTCAGAGAGGCTGTCACTGACACTGATCTTCCAAATTACAATTAATCATTCCCTCTCTGATTGCT
SAM.44	NNGNNGATGCTNNNNNCTGGGGNNNNCCAGAAGNTNNNNNNTTTTTTTTGTANTNNTTTTCATTTNTTTCCCAAGTNNNCACACNTTTTCTNNNAAATCTTNNTTTATANNNAGNNNTNTCTANCAAAAGGTATAGCTANCAAAGGTATTTAAACTGTNTACTTAAGAGTTTTGCAAATGCAAACTTCTTAAAACAAATAGCC	- tgcatg -		CCAACTTACAAGGGATGTGAAGGACCTCTTCAAGGAGAACTACAAACCCACTGCTCAAGGAGATCAAAGAGGAGACAAACAAATGGAAGAACATTCCATGCTCATGGGTAGGAAGAATCAATATCGTGAAAATGGCCATACTGCCCAAGGTAATTTACAGATTCAATGCCATCCCCATCAAGCTACCAATGACTTTCTTCACAGAATTGGAAAAAACTACTTTAAAGTTCATCTGGAACCAAAAAAGGGCCCGCATTGCCAAGTCAATCCTAAGCCAAAAGAACAAAGCTGGAGGCATCACACTACCTGACTTCAAACTATACTACAAGGCTACAGTAACCAAAACAGCATGGTACTGGTATCAAAACAGAGATATAGATCAATGGAACAGAACAGAGC…		TTCTGTCTTGTTCCGGTTTTTAATTAAGGATCCAGACATGATAAGATACATTGATGAGTTTGGACAAACCACAATTAGAATGCAGTGAAAAAAATGCTTTATTTGTGAAATTTGTGATGTTATTGCTTTATTTGTAAACATTATAAGCTGCAATAAACAAGTTAACAACAAAAA	AAAAAAAAAAAAAAAAAAAAAAA	- tgcatg -	AACAATTTGGAGATGAGTTTATCTTTCACTTGAACATGCAGCTGCACAGCTGAACTCTGAACTTCTATAAGTGGATTTTGCACACGTAGATCCTCGGTTCAAATGCAACCAGCTTACTCTTCAAGTATCACTCATTTGAGCT
SAM.45	NGNNNNNNNNNNTNNTCNNNNNNNNNCNNNNTNNNNNNNTNNNTNNNNANGNNNANNNNNNNTNNTTNTNNCNNTNNNNNCNNNTNCNGGAANNNNNNCNTTTNNNNANTNCANNNNGTTGTNNTANTGANNNTNTTNANNGNNNNAATCAANNGNNNNNNGGANTAAGAATTTCTTTNNNNCAANAGAGTTAGGAGCTTGCTAGNNNCCATCAATGNTTTTNTGTAACTTTTAAGAAAATGATATATTTCAAGAATGTGGACACCTGGGGTAACTGCTTAAGTTCCTTTTAAGAATATCAATTTATTATTTT	- tactcaaca -		TTTTTGCAACCTACTCATCTGACAAAGGGCTAATATCCAGAATCTACAATGAACTCAAACAAATTTACAAGAAAAAAACAAACAACCCCATCAAAAAGTGGGCGAAGGACATGAACAGACACTTCTCAAAAGAAGACATTTATGCAGCCAAAAAACACATGAAGAAATGCTCATCATCACTGGCCATCAGAGAAATGCAAATCAAAACCACTATGAGATATCATCTCACACCAGTTAGAATGGCAATCATCAAGAAGTCAGGAAACAACAGGTGCTGGAGAGGATGCGGAGAAATAGGAACACTTTTACACTGTTGGTGGGACTGTAAACTTGTTCAACCATTGTGGAAGTCAGTGTGGCGATTCCTCAGGGATCTTGAACTAGAAATACCATTTGACC…			AAAAAAAAAAAAAAAAAAAAAAAAAAAAAAAAAAAAAAAAAAAAAAAAAAAAAAAAAAAAAAAAAAAAAAAAAAAAAAAAAAAA	- tactcaaca -	ATGACTAAATGAAGCTGTTGCTCACCTGAATTCTTCCAATTTATTAGTTGAGAGCATAAATAAGTTGCTTCAAATGCCAAAGTCCTGGGTAATTTTCTTCTCATATTCACTTTATATTAAATATTCATTGGTGAGTTTTTTAAGGGTCAAAAGCCAAAATAGTTCATTCTGTTGCACAAATTATAGCCATATGGCATTTTATGTTCATATAGAAATTAAATGGTAAAGATTCATATTGATATCTTGAATTTTGCAATTTGTTTTTGACACAAGGAGGGAATAAATATATAGAAGAAAAGAAAAGAGAAAGATGTAAGATATAGAGGAGAATAAATGCTAACATTGTATTATGAATGCCATTTTAAATAACAGGTAT
SAM.46	AAGCTTATGGCATCACAGAGAAAATATTTAATGAGCCAGGCATGGTGGCATGTACCTGTAGTGCTGGCTACTTAGGAAATTGAGGCAGAAGGATCACCTGAGCCCAGGAGTTTGAGGCGGTAGTGTCCTATGATTGTGCTTGTGAATAGCCACTGCACTCCAACCTGGACGACATACTGAGACCCTGTCTCTTTAAAATAATGTTTAAGTATAATTAAAAAAAACACAGAGAAACAGAAAGATATAGGTAACAAAAACAATACAAGGAGATGCAAATGTGCCAGTGGTTAAAAAGAACAGAAATCCAAAAAAAACAAAAACTGACATAAATGTGTGATATGAAGAAAATCTATTATTGTGTCTTTACCCTGCATTCT	- taattttgaa -		GGTCGGGGGAGGGGGGAGGGATAGCATTGGGAGATATACCTAATGCTAGATGACACATTAGTGGGTGCAGCGCACCAGCATGGCACATGTACATATGTAACTAACCCGATCCGAACAAACGACCCAACACCCGTGCGTTNNTCNNNNNNNNNNNNN		TGAGTAACCTGAGGCTATGCTGCAGTAAGATACATTGATGAGTTTGGACAAACCACAACTAGAATGCAGTGAAAAAAATGCTTTATTTGTGAAATTTGTGATGCTATTGCTTTATTTGTAACCATTATAAGCTGCAATAAACAAGTTAACAACAA	AAAAAAAAAAA	- taattttgaa -	AAGAATGAGTATAAAACAAAGCAAAGTATAAATCAGTAAATAAGCATGGAAAATGGAAATTGAAACTATAAAGTTTAGGTGTCCTAAAGAGGGAACAAAACTATTTGAAATGAATAACTAAATATCAGAAATGAAATTCTCTGGATCTAAGGAAACAATGCTTAAGAATAGGAAGAAAAATGTCAACTTTTGTTCTGGATAAATTAATAGAAAAATAGGAGATCGGAAGAGCGTCGTGTAGGGAAAGAGTGTAA
SAM.47	NTAGCNTGNTNCNNNCNNNNNNAAAAAGNNNCNATNCNNNNNNANNNNNTNGNAAAANNGAAAGGGANAGANTTNANNNNNANTNNNNNNNNGCGGATGACANGAGGTAAGNANNNNAAGCATGAGGTTTGGAAGACAGAAGGAAAATGTATAGTCTGCAAATGAAAGGCTGTGAGCTCCAGAAGCATCANNNTAAGTGNTCCAAGTCAGGACCAGAGAGACCCACAGGGCATTCCAGAGCCTCACAGGCAGGCCAGGAGTGTTCTGCTCACATCTCTCGGGGAATAATCTGCCTTTTAAAGGAGTTACCTGCAGCTCAATTACAAATAATGAAACCAATTCA	- agctcattaag -		ACAGACACTTCTCAAAAGAAGACATTTATGCAGCCAAAAAACACATGAAGAAATGCTCATCATCACTGGCCATCAGAGAAATGCAAATCAAAACCACTATGAGATATCATCTCACACCAGTTAGAATGGCAATCATCAAGAAGTCAGGAAACAACAGGTGCTGGAGAGGATGCGGAGAAATAGGAACACTTTTACACTGTTGGTGGGACTGTAAACTTGTTCAACCATTGTGGAAGTCAGTGTGGCGATTCCTCAGGGATCTTGAACTAGAAATACCATTTGACCCAGCCATCCCATTACTGGGTATATACCCAAATGAGTATAAATCATGCTGCTATAAAGACACATGCACACGTATGTTTATTGCGGCACTATTCACAATAGCAAAGACTTGGAACC…		NNNNNNNNNNNNNGAGTTTGGACAACCACAACTAGAATGCAGTGAAAAAAATGCTTTATTTGTGAAATTTGTGATGCTATTGCTTTATTTGTAACCATTATAAGCTGCAATAAACAAGTTAACAACAA	AAAAAAAAAAAAAAAAAAAAAAAAAAAAAAAAAAAAAAAA	- agctcattaag -	GAGAAACTCCACAGGTACCATTCAAAGGAAAATCCAGTAAAAAGTCTTCCAAAGTTTCTTGCAGGCTGATTTTACCATTTCCTCCTGTCTTCAGCAGCTGATGTATTTACAAACATGTAGGAACATAAGGCAATTGGTAAGTCATTAAACACTGTGGAATATGCATTAGGGACATTGTGTATATAGTGCTGAATACCTAACCTCACTTTCCACTGGGAATGAGGTAGGAAAGAATGGCTCCAGATGGTCGGAAGGTCTTAGGGCAGCAGTCAG
SAM.48	AAGCTTTAAGCNNAAAGNCATGAGGGNTGTGCTCNACCCAGCTTNNCCNCTGANTTCTCTTTNNTCNTTATGAAAGTCCTTGNNNAGGCCCAGCATTGCACTTTCCTGGTTTGCAGAATGAAGATTGGACTAGATAACTTTTTAAAGGTCTTTTCCCATCACTAAGAGTGCATGATCATGTATTTTGNTCAGCCTCTTTGCTTTCTTGCTTCCAGTGTCAAATGGCAGGAACCATTTTAGAGGCACTTTCTGCATAAAGAACTGTGGAATATGCCTTATGTGTGTGACCTCATTTAATCCTCAGTGTTAGCCTGCAAAAGAAGCATTCTTTCCTCTAGTT	- tctccatttcaa -	CCAT	CTACGTGAAGCGCCCCAACCTGCGCCTGATCGGCGTGCCCGAGAGCGACGTGGAGAACGGCACCAAGCTGGAGAACACCCTACAGGACATCATCCAGGAGAACTTCCCCAACCTGGCCCGCCAGGCCAACGTGCAGATCCAGGAGATCCAGCGCACCCCCCAGCGCTACAGCAGCCGCCGCGCCACCCCCCGCCACATCATCGTGCGCTTCACCAAGGTGGAGATGAAGGAGAAGATGCTGCGCGCCGCCCGCGAGAAGGGCCGGGTTACCCTGAAGGGCAAGCCCATCCGCCTGACCGCCGACCTGAGCGCCGAGACCCTACAGGCCCGCCGCGAGTGGGGGCCAATCTTCAACATCCTGAAGGAGAAGAACTTCCAGCCCCGCATCAGCTACCCCGC…			AAAAAAAAAAAAAAAAAAAAAAAAAAAAA	- tctccatttcaa -	AAATCAAAGCTCTGAGAAGTTAAGTTGGGCCCTCTAAATCATGCGCCTCATAAAGGATGAGGGCAGACAGAATTAAAGCCCAGGCCCCATGTTTATATCACTCTGCTTACTGCCACTCCTTGCCTTTCAAAGACACATATCATAAAGGAAATGACATTCCAAAACCAGGGACCCCAGGATAGTTTATTTTTCTAAGGTGCCACAGGCAACTAATGTACTTTGGGTTTAGAATAAACTCCTTGGGAGTAGACCCCACATGAGGGGGAAATTATTCCAAGTTGATATGCTGCATGTGCAAATGCCATGTCCACAGCCTCTTCC
SAM.49	NNNNNNNGATNCNNNTNNNNNAAANGNNNGNNNNNNNNTNNCNNGCTTTTNCNNCCNNNNGGGNTGAAANCNTCAGATATAGTANTNNNANNNTNNNNNNTTCTCANNGANGTCANATNNTNNNTNATTTATAGACTTTTTTTNTNNTGACTGGCATGCNNNCATANNAAATTGGGTCAGNAAAGACATCAAAGTCTTTTAAAGCTTGCTACAGGGGGTGGAGTCATGACGTTGAACCTCTACTCAGGCAGTGCCAAGGGGAAATGTGGGGTTGGAACCTCCATGCATAGTCCCCACTGGGGTACAGCCTCATAGAGCTGTGGGAAGGGGGCCACCATTTTCCAGACCCTATAATGGTAGATTATACAGCTTGTTCCCTNNNNCNGGAAAAGCCACAGA…	- acctcccaaagt -		AATATCACACTAGTGGGGGACTGTGGTGGGGTCGGGGGAGGGGGGAGGGATAGCATTGGGAGATATACCTAATGCTAGATGACACATTAGTGGGTGCAGCGAACCAGCATGGCACATGTACATATGTAACTAACCCGATCCGAACAAACGACCCAACACCCGTGCNNNNNNTNTNNNNNNNNNN			AAAAAAAAAAAAAAAAAAAAAAAAAAAAA	- acctcccaaagt -	AAATCAAAGCTCTGAGAAGTTAAGTTGGGCCCTCTAAATCATGCGCCTCATAAAGGATGAGGGCAGACAGAATTAAAGCCCAGGCCCCATGTTTATATCACTCTGCTTACTGCCACTCCTTGCCTTTCAAAGACACATATCATAAAGGAAATGACATTCCAAAACCAGGGACCCCAGGATAGTTTATTTTTCTAAGGTGCCACAGGCAACTAATGTACTTTGGGTTTAGAATAAACTCCTTGGGAGTAGACCCCACATGAGGGGGAAATTATTCCAAGTTGATATGCTGCATGTGCAAATGCCATGTCCACAGCCTCTTCC
SAM.50	NNNNNCCCCNNNNNNNNNNCTNNNAGNANNNNNNGNNGNNNNNNNNNNNTNCNNNNNNNNNGNNNAANNNNTAANTNTNTTTTNNANATCNGNAAAAGCANGATNNCCNNTTNNCCNNNTGNTCANATAGTNNNAGTAGNNGCCAGAGCATAGNCAGAAAAGAANTAAAAGGCNNNTGNTGCNGAAGTCAGGGACCCCAAATGNAGGGACCAGCTGGAGCTGAGGCAGAAGAACATAAATTATGAGGATTTCATGGACATTTATCAATTCCCAAAATTAATACTTTTAAAGTTTCTTACGCCTGTCTTTACTGCAATCTTTGAACATAAATTGTGAAGATTTCATGGACATTTATCACTTCCCTAATAATACTCTTATAATTTCTTATGTCTGTCTTTA…	- aggttgcagtga -		ACTATTCACAATAGCAAAGACTTGGAACCAACCCAAATGTCCAACAATGATAGACTGGATTAAGAAAATGTGGCACATATACACTATGGAATACTATGCAGCCATAAAAAATGATGAGTTCATATCCTTTGTAGGGACATGGATGAAATTGGAAACCATCATTCTCAGTAAACTATCGCAAGAACAAAAAACCAAACACCGCATATTCTCACTCATAGGTGGGAATTGAACAATGAGATCACATGGACACAGGAAGGGGAATATCACACTAGTGGGGGACTGTGGTGGGGTCGGGGGAGGGGGGAGGGATAGCATTGGGAGATATACCTAATGCTAGATGACACATTAGTGGGTGCAGCGCACCAGCATGGCACATGTACATATGTAACTAACCCGATC…			AAAAAAAAAAAAAAAAAAAAAAAAAAAAAAAAAAAAAAAAAAAAAAAAAAAAAAAAAA	- aggttgcagtga -	AAGATAAGGACTGAAATACGCCCTGGTCTCCTGCAGTACCCTCAGGCTTTGGGAAATTCCAGCCTGGTAAATTCTAGTCAGACCAGTTCTCTGCTCTTGAACCGTGTTTCCTGTTAAGATGTTTATCAAGACAATGTGTGCACAGTGGGACATAGACCCTCATCAGTAATTCTAATTTTGCCTTGCCTTGTGATCTTTATTGCCCTTTGAAGCATGTGATCCTT
SAM.51	NNNNGNTTNNNNNNNNAANNNNNNGNTNNNNNNNNNNNNNNNNNNNNNTNNNNGNTGNGNAANGNNNNNNNAANNNANNGNGTANNNNNCCCCCNNNNANNNATGCTCANNTNNNNGNNTGAGNTNGNGTANNAAANNATNNNATNTNGNGAAATCAGCTNNNANCANACATGAGANGATCAAANTGTTTNTAGTNACTTACCTATNNNNNAGAGAAATCTCAAAAACAGTCATATGGACAACAACAACAACAAAAAATACTCAGCATCCAAAAGGGAAAATTTACAGTGCTTGGCACCCAATCAGTTTACTAGACCCGCAAAGAGGCAGGAAGATATGACCCACTATGGGGAGAAAAGTTAATCAATTAAAGCCTCATGAGGAAAAAAAAAACCAATC…	- acgccaaaacaca -		AGAAGAAAACCTAGGCATTACCATTCAGGACATAGGCGTGGGCAAGGACTTCATGTCCAAAACACCAAAAGCCATGGCAACAAAAGACAAAATTGACAAATGGGATCTAATCAAGCTAAAGAGCTTCTGCACAGCAAAAGAAACTACCATCAGAGTGAACAGGCAACCTACAACATGGGAGAAAATTTTTGCAACCTACTCATCTGACAAAGGGCTAATATCCAGAATCTACAATGAACTCAAACAAATTTACAAGAAAAAAACAAACAACCCCATCAAAAAGTGGGCGAAGGACATGAACAGACACTTCTCAAAAGAAGACATTTATGCAGCCNNNNNNNNNNN		AAGATACATTGATGAGTTTGGACAAACCACAACTAGAATGCAGTGAAAAAAATGCTTTATTTGTGAAATTTGTGATGCTATTGCTTTATTTGTAACCATTATAAGCTGCAATAAACAAGTTAACAACAAAAA	AAAAAAAAAAAAAAAAAAAAAAAAAAAAAAAAA	- acgccaaaacaca -	GAAATGTGAAGAAAACTACACTAAAGCACGTTATAATGAAATTGTTTAAAGATAGTGATAGAGAAAAATACTTAACACAGCCAGAGCCAAGGAAAATTATTTCTAGAGGAGGAATGGGACTAGTTCTCAGGGGCTGAAAGATATTGGAGCTGGAACTACCTGCTGTTGCTAGAGCTATACTAACAGCAAACGGAAGAAACGTGAAGTAAGTCCCTTCTCCCCT
SAM.52	AAGCTTATGGCCTGGCATGGCGACTCATGCTTGTAATCCCAGGACTTTGGAAGGCCAACGGAGGTGGATCACTTCAGCCTAGGAGTTCAAGACAAGCCTGGGCAATATAGACCTCATCTCTACAAATTTTAGTTTTTTAAAATTGATTGGGTATAGAGCATGCTGCCAGCTACTTGGGAGGCTGAGATGGGAGAACGACTTGAGCCCAGGTGGTCCAGATTGCAGTAAGCCATGGTCACACCACTGCACTCCAGCCTGGATGGCAGAGTGAGACTCTGTCTCAAAAAAAAAAAAAAAATTAAACATAAAGAAATCATAAAACAGAAAAACCAGAGTTTGTTAGATGTGAAACAGCTTTGAGAGCATGGAAACTG	- taaatgattgttc -		ACTGGGTATATACCCAAATGAGTATAAATCATGCTGCTATAAAGACACATGCACACGTATGTTTATTGCGGCACTATTCACAATAGCAAAGACTTGGAACCAACCCAAATGTCCAACAATGATAGACTGGATTAAGAAAATGTGGCACATATACACTATGGAATACTATGCAGCCATAAAAAATGATGAGTTCATATCCTTTGTAGGGACATGGATGAAATTGGAAACCATCATTCTCAGTAAACTATCGCAAGAACAAAAAACCAAACACCGCATATTCTCACTCATAGGTGGGAATTGAACAATGAGATCACATGGACACAGGAAGGGGAATATCACACTAGTGGGGGACTGTGGTGGGGTCGGGGGAGGGGGGAGGGATAGCATTGGGAGATATAC…		TTGTTCNGGTTNTTAATTAAGGATCCAGACATGATAAGATACATTGATGAGTTTGGACAAACCCCAATTAGAATGCAGTGAAAAAAATGCTTTATTTGTGAAATTTGTGATGTTATTGCTTTATTTGTAACCATTATAAGCTGCAATAAACAAGTTAACAACAAAAA	AAAAAAAAAAAAAAAAAAAAAAAAAA	- taaatgattgttc -	AAAAGACTGAGAAATGCCCCTCTTTCAATGAAGTGACACTATTCAGAATATCTTTTAAGATATAAAGGAGACTTTTTCTGAGAGCACATAACAGAAGCAGAACATTTGGTAACAGTGTAAACTCTGATAATGGTGAAGTAGAAAGCAGTATTAAGTAGAGAGGCAGTATAGCACACCAGTTAAAATTTGGACTGTAGAGTTATGTGTTTTGACTTCAGGTTCTCTCTATT
SAM.53	ANNNNNNNNNNNNNGNTNGTAGNTGATGTTTTTNANGANCAGCANNGTTCANNNTAGCTANNNAGNTGAGTCNGGNNGAANGAGTAGTNGACATNAAGTCANNGNGATAANNNCAGGGNTGATGCGGGNAGGNAGNNNCAGTGGGGAGACGATCATGTNGANCCTTATAGCCATACACTTTGAGAGAAAGGGAGGAATTTGATCAGAGAAGTAATATGATGTAAGTTTAAACAGGATCACTACAGCAATCCATCAGTTCTTGTATATCTTTATAAAAATCCAGTTGTTTAAATAACTGTGTACTTGTGTTNTCAGATATGTTCTTAACCATCTTATAACTTCTAATAGATTATAACAGTCTCAATTGTAGGAACTCATTTTCTTCTTTATTTACAGCTT…	- taatgtacagaatt -		ACATATACACTATGGAATACTATGCAGCCATAAAAAATGATGAGTTCATATCCTTTGTAGGGACATGGATGAAATTGGAAACCATCATTCTCAGTAAACTATCGCAAGAACAAAAAACCAAACACCGCATATTCTCACTCATAGGTGGGAATTGAACAATGAGATCACATGGACACAGGAAGGGGAATATCACACTAGTGGGGGACTGTGGTGGGGTCGGGGGAGGGGGGAGGGATAGCATTGGGAGATATACCTAATGCTAGATGACACATTAGTGGGTGCAGCGCACCAGCATGGCACATGTACATATGTAACTAACCCGATCCGAACAAACGACCCAACACCCGTGCGTTNNTCNNTCNTTNTNNNNNN			AAAAAAAAAAAAAAAAAAAAAAAAAAAAAAAAAAAAAAAAAAAAAAAAAAAAAAAAAAAAAAAAAAAAAA	- taatgtacagaatt -	AAAGAAGAGATAAAAATCAAGTGGCCTTGTCAAGGTAAATAAGAAAAAGCACTACTCTGGAAAAGATAAACTAGAAGTGTAGTTCTGATTTACTTGCCATTATGTACTTGCATCTCTTCCATCATATTTAGCACTCAGGTATAACCCTTATATAATCTCTTATTTCCCTATAAG
SAM.54	TNNNNNNAAAANNNNCNNNNNTNANNTNNNNTTNTCANGCTTNAANNCCNNNGNGNNNAAAAANNANNNAANNNATGCTTCNTNNNTTTAAAATNNATNNNNCAGCTAANGAANNNTTTNTGTACATNATAAAAGNGNNTTTTTNTAAAAAAAAAAAACNATAAAATAAAATAAAAAAAAAATTTCCAGGCCCAGACGTCTGTGGGAGTACGTGAGGAAAGGATTCCACTCAAGTATAATCAGCAATACTCTATTGAATGAAACCATAACNCCACTTCACTCCCTATGGTAAATACTAACATTCACCACAGGCTTGAAATTCCTGTAGCATCAGTAGAACTATTTTTGAAAATATTACAAACATGCTTATGATGCATAGGAGGATGAAAAAATTTAGAC…	- taaacaaggcaagg -		CCCGCATCAGCTACCCCGCCAAGCTGAGCTTCATCAGCGAGGGCGAGATCAAATACTTCATCGACAAGCAGATGCTGCGCGACTTCGTGACCACCCGCCCCGCCCTGAAGGAGCTGCTGAAGGAGGCCCTGAACATGGAGCGCAACAACCGGTACCAGCCGCTGCAAAATCATGCCAAAATGTAAAGACCATCGAGACTAGGAAGAAACTGCATCAACTAATGAGCAAAATCACCAGCTAACATCATAATGACAGGATCAAATTCACACATAACAATATTAACTTTAAATATAAATGGACTAAATTCTGCAATCAAGAGACNCNGNCNNNNNNNNN			AAAAAAAAAAAAAAAAAAA	- taaacaaggcaagg -	AAAAAAAATTTAGTTCAACACTAAGCTAGCTAAATAACCTTCTTGAAAGGTTTAAACACAATTGATATAGAAAATGCTTTCCCTCTAATCTCAACTTTACATAAATGGAACAGGTGAGGAAGAAAAGGTAGACAATTTCTTTAGCAGCATATATGGCTAAATCCATCAACCACCTTAAACTAGAATGTCCATTATTGACCCCATTAAAAAGAACTGGGGAAATATCAAAAATTACTGATTTCATAAACCAAAAGACATCAATTTTAGGGTTACAGTTAGTAAAATATTTTTGAGACACTTCAAAAACTTTTAACCATAAACTAGAAGAATCATCTCTTCATTGTAAGAAAGAAAGG
SAM.55	NNGNNNNNNNNNNGNNNTNNTTCNNTANNGTTNNNGNANCCTTNTNNNNNNNCNANNNNNNTNGTCAGNTANNGNNNTNNNNNNNNNNNNNCNNGNNTTNNNCCNNNNNNNNNNNNNNNNANNNNTNCCCCNANNNNGCTGATGACNTCATCATNNGCAGNNNNNNGNNNNAGNTNTNNNNNNCCCCCCTNAATCCNGGGATNNCATCTGGTGNGAGCCTNGTACCTGGGCTANACATCTGGAAATGACCNNNNTTACAAGTGGGGTGTTTNGTAANCNNTTTTTACTCTGTTTGATGCAGCCAAGGGGAAGGGAAATCTTCAGCATCTTTTTCTTGGGAGATAGCCCTCTCGTCTTTGTGCAATAAGGATTTGCAGGGACAGTGATGTCAGGGTTAGT…	- gaaatgaaatttcagaatgaaagtatatgagcatttttaagttc -		GGGGAGGGATAGCATTGGGAGATATACCTAATGCTAGATGACACATTAGTGGGTGCAGCGCACCAGCATGGCACATGTACATATGTAACTAACCCGATCCGAACAAACGACCCAACACCCGTGCGTNTNTNNNNNNNNNNNNN		GTCTTGTTCCGGTTNTTAATTAAGGATCCAGACATGATAAGATACATTGATGAGTTTGGACAAACCACAACTAGAATGCAGTGAAAAAAATGCTTTATTTGTGAAATTTGTGATGTTATTGCTTTATTTGTAACCATTATAAGCTGCAATAAACAAGTTAACAACAACAA	AAAAAAAAAAAAAAAAAAAAAAAA	- gaaatgaaatttcagaatgaaagtatatgagcatttttaagttc -	AGAAATCTCTTATCCAAGTAATATAGAAATTCTAAACTATAGTATGAGATCTTCATTCCAGTATTATTTACTATTTACTGCAATAAAACAAAAAGAATCCCCCCATCACATAAAACAGAGACAACCTAATCCAATGTTCAACATTAGAAGAAGGGCTGTGTAAATTATGTTACATCCATATAATGGAATGTTATGTAGTCATTAAAAATGAAAATTATGCAATGCCTTGTTTATATAATGCTAGAAAATATCAGAATATAAGCATGATTTCTACTTTATACAAGGCATATATGCATGGACAAAG
SAM.56	TGNTTTCTCNGACTTCTGGTGANTCNTNNCCCACACCTAGTTTATATTCCATAAAGNTGCCAAAAANCACTTTCTAAAATACATCGNNGGTAATNNNNNNGCNTGNNATANCCTNTTCANNGATGACCCTCCACTCCCTAGGAATGAAATTCAGATTCATTGTACAGAAATGAAGNCTAAACTNGAAGATACGCCTCTTCATGCTTCTCCTCCCACATCTTTCAGTTGGAATAGATCAAATCTCTTTCACCCGCCTGGAGTGCTCTATGCTCTTCTACATCCACATGTATTCACATGAGCTGTCCTCTCTTTGTGGAAACTTTGCTTTGACTCATCAAGTTNTACAGCTTTCAGGACTCAGTTCACGTGTAACTAATGTCTCCTGGAAAGTGTTCCAAA…	- gtaacctggtaggttctgaggccaggatccaaacaataaaatatggctccagagccacttttctta -	GATCCTGGCC	TCATTCTCAGTAAACTATCGCAAGAACAAAAAACCAAACACCGCATATCTCANNNNNNNNNNNNNNNNNNN		GAGGNTATGCTGCAGTAAGATACATTGATGAGTTTGGACAAACCACAATTAGAATGCAGTGAAAAAAATGCTTTATTTGTGAAATTTGTGATGTTATTGCTTTATTTGTAACCATTATAAGNNGCAATAANCAAGTTACCACCAAAAA	AAAAAAAAAAAAAAAAAAAAAAAAAAAAAAAAAA	- gtaacctggtaggttctgaggccaggatccaaacaataaaatatggctccagagccacttttctta -	AAAANCAAGGAGATTCCCTTACAGTAAATGATTCCAAATAAAGAAAATAGTCTTCAGAGAAATTAAGGTGTATGTCCAAGGCCAATAATGAATCACTAGTAAATATTCTAAGATAAACATAGATTAATTTTAAAAATCAGTGATGTTGTTGGATGATGGTTGTGATTGTGGTCTCCAAGTTGTGATTCCTCCAGGGTAATGAGTAGTTCTGATTGTTAGGTTATTAATAGACTTCTTAAGGCTGTCCATTCAAAGTGAAATAAATATTAAATTCTTAATAGAATTTAAGTTTAGGTTTCAATGGAACCCATAAAGGACATCCCCAAGAGAAAATGTTTCCTTCTGGTTCCAGTTCTGCACCTGAGTTGTGGCTAGTGTGGTGATATGCTTTGGCTGTGT…
SAM.57	TAAGCTTTAGATATGCTAACAG	- tgtctgcagttacaattactccagctttcttttgatttgtaatgtcagcatgatatatctttctccatccctttac -		ACAGGCCCGCCGCGAGTGGGGGCCAATCTTCAACATCCTGAAGGAGAAGAACTTCCAGCCCCGCATCAGCTACCCCGCCAAGCTGAGCTTCATCAGCGAGGGCGAGATCAAATACTTCATCGACAAGCAGATGCTGCGCGACTTCGTGACCACCCGCCCCGCCCTGAAGGAGCTGCTGAAGGAGGCCCTGAACATGGAGCGCAACAACCGGTACCAGCCGCTGCAAAATCATGCCAAAATGTAAAGACCATCGAGACTAGGAAGAAACTGCATCAACTAATGAGCAAAATCACCAGCTAACATCATAATGACAGGATCAAATTCACACATAACAATATTAACTTTAAATATAAATGGACTAAATTCTGCAATCAAGAGACACAGNNNNNNNNNNC			AAAAAAAAAAAAAAAAAAAAAAAAAAAAAAAAAAAAAAAAAA	- tgtctgcagttacaattactccagctttcttttgatttgtaatgtcagcatgatatatctttctccatccctttac -	AAAACAGATTTTGTCTGATAATCAGGGACAAAAAGGATCTTATATAATGATAAAGAGGTCGGTTCTCCAAGAAGACGTAACAGTCTTGAATGTGTATGCTTCAAATAAGAAGGCATCATAATACATGAGGCAAAACTAAGAAAAATATACAGAGACAAATCCACTACTACAGTTGGAGACTTCAACACTGTCAGTTACTGACAGATCAAGCAGCCAGAAAATCAGTAAAGAAACTGATAACTAGAACAGCACAGCACTATCAATCAACCTGATCTAAATGACGTTTATAGAAAATTCCATCCAATCATGGTAGATATACATTCTTCTCTAGCTCACATTCACCAATA
SAM.58	AAAGCTTCCTGAGGGCAGAGGTGCTTGTCTGTTTTGTTCAGTGATAGATCTTCCAAACCTAGGACAATGCTTAGCACATAGTATAACTTAATAAATATTTGCTGAATGAATTAATGAATAAAATATGAGAAGACAGGTAATCTTTCACATTTAAAGTAA	- cttccaaacctaggacaatgcttagcacatagtataacttaataaatatttgctgaatgaattaatgaataaaatatgagaagacaggtaatctttcacattt -		AAATAGGAACACTTTTACACTGTTGGTGGGACTGTAAACTTGTTCAACCATTGTGGAAGTCAGTGTGGCGATTCCTCAGGGATCTTGAACTAGAAATACCATTTGACCCAGCCATCCCATTACTGGGTATATACCCAAATGAGTATAAATCATGCTGCTATAAAGACACATGCACACGTATGTTTATTGCGGCACTATTCACAATAGCAAAGACTTGGAACCAACCCAAATGTCCAACAATGATAGACTGGATTAAGAAAATGTGGCACATATACACTATGGAATACTATGCAGCCATAAAAAATGATGAGTTCATATCCTTTGTAGGGACATGGATGAAATTGGAAACCATCATTCTCAGTAAACTATCGCAAGAACAAAAAACCAAACACCGCATAT…			AAAAAAAAAAAAAAAAAAAAAAAAAAAAAAAAAAAAAAAAAAAAAAAAAAAAAAAAAAAAAAAAAAAAAAAAAAAAAAAAAAAAAAAAAAAAAAAAAAAAAAAAAAAAGAAAAAA	- cttccaaacctaggacaatgcttagcacatagtataacttaataaatatttgctgaatgaattaatgaataaaatatgagaagacaggtaatctttcacattt -	TAAAGTAATGCAAAACTCTCTGTTTA
SAM.59	TTNAGANTTTNAAANNTNNATNTCTNCAGTTTNNCAGNAATATATNTACGGCTGAANATCTTTCAATGCCTGGACTCAGGTCGTTTATGTTTTATAGTGTCCTTTTACANTGAAGAATTCTATCTTTTTTAAGCAATCTGTATTTTGTAATTTGTTTTCAGCATTTTAATTTTGTCTTTCTGGAAACATGGATTTTGGTTCCAATAGAATTTTTTTTTAAATATCTTTTTATCTTTCATATTTTTTCTCTCTCTCTGCCTTTTTACTCTAAATTCTGTAAGGGTTTTTGTAAGCTATTTTTCTTATAATTTTCTATACCAACAGTTATGTGCTCCTGGAGTACATTGTTCTCAGAATGCTGTTTGTTTTATAGATGCAATATTATTGTGAATGTATTTC…	- gttattaggtattctatccttaggtattgatgtgaaccacctactttgttaagaaggtgtggtaatagtaggtatccttgtcttcctttctttaagaataatatcttagtattatagcctttatcaagttaagaaagttacttgtattcataactttctgagattttt -		ACCCGATCCGAACAAACGACCCAACACCCGTGCGTNNATCNGNCNTNNNNNNNNN			AAAAAAAAAAAAAAAAAAAAAAAAAAAAAAAAAAAAAAAAAAAAAAAAAAAAAAAAAAAAAAAAAAAAAAAAA	- gttattaggtattctatccttaggtattgatgtgaaccacctactttgttaagaaggtgtggtaatagtaggtatccttgtcttcctttctttaagaataatatcttagtattatagcctttatcaagttaagaaagttacttgtattcataactttctgagattttt -	AAAAATCTCAGAAAGTTATGAATACAAGTAACTTTCTTAACTTGATAAAGGCTATAATACTAAGATATTATTCTTAAAGAAAGGAAGACAAGGATACCTACTATTACCACACCTTCTTAACAAAGTAGGTGGTTCACATCAATACCTAAGGATAGAATACCTAATAAC
SAM.60	AAGCTTCTTAACCTAATAAACAACTTCAGCAAAGTCTCAGGATACAAAATCAATGTGCAAAAATCAAAAGCATTCCTATACACCAACACTAGACTAGCAGAAAGCCAAATCATGAACTCCCATTCACAATTGCTACAAAGAGAATAAAGTACTTAGGAATACAGCTAACAAGGGAAGTGAAGAATCTCTTCAAGGAGAATTAGAAAACTCTGCCCAAGGAAATGAGAGAGGACACAAACAAATGGAAAAACATTCCATGCTCATGAATAGGAAGAATCAATATCATGAAAATGGCCACACTGCCCAAAGTAATTTATAGAT	- attcccattaaactgccattgacattcttcatagaattagaaaaaaactactttaaaatttatatggtacccaaaaaaaaaagagtccccatagccaagacaatcctaagcaaaaagaacaaagctggaggcatcaggctacctgacttcaaactatactacaagtctgcagtaaccaaaacagcatggtactggtacaaaaacagacacatacaccaatgaaacagaatagatatctcagaaagtacaccacacatctacgtccacctgatctttgacaaacctgacaaaaacaagcaatggggaagggattccctatttaataaatggtgctgggaaaactggctagccatatgcagaaaattgaaactggaccctgtccttacaccttatacaa…		AGATATACCTAATGCTAGATGACACATTAGTGGGTGCAGCGCACCAGCATGGCACATGTACATATGTAACTAACCCGATCCGAACAAACGACCCAACACCCGTGCGTNNNTCNTCNNNNNNNNNN			AAAAAAAAAAAAAAAAAAAAAAAAAAAAAAAAAAAAAAAAAAAAAAAAAAAAAAAA	- attcccattaaactgccattgacattcttcatagaattagaaaaaaactactttaaaatttatatggtacccaaaaaaaaaagagtccccatagccaagacaatcctaagcaaaaagaacaaagctggaggcatcaggctacctgacttcaaactatactacaagtctgcagtaaccaaaacagcatggtactggtacaaaaacagacacatacaccaatgaaacagaatagatatctcagaaagtacaccacacatctacgtccacctgatctttgacaaacctgacaaaaacaagcaatggggaagggattccctatttaataaatggtgctgggaaaactggctagccatatgcagaaaattgaaactggaccctgtccttacaccttatacaa…	CATAGGCACAGGCAAAGATTTCATGACAAAAACTTCAAAAGCAATTGCAACAAAAGCAAAAATTCATAAATGGGATCTAATTAAGCTAAAGAGCTTCTGCACAACAAAAGAAACCATCATCGGAGTGAACAGACAATTTACAGACTGAATGAAAATGTCTGCAGTCTATCTGACAGAGGTCTAATATCCAGAAACTATAAGGAACTTGAACTTTTATAAGAAACAAACAACCCCATTGGCAAATGGGCACATGGAAAAGAATGCAGAAACCACTAAGAATAAGTAAGCAACACTAAACTAGTCTTGCCAAACCAACCTCATATAGTCTTTTGATAGCCGATCTTAACCAACTGGTTAGGACAATCATTAACACACACTTTAT
