# Supplementary material for: Transcription coupled repair and biased insertion of human retrotransposon L1 in transcribed genes
Source: Mob DNA. 2017 Dec 6;8:18. doi: 10.1186/s13100-017-0100-5 (PMC5717806; doi:10.1186/s13100-017-0100-5)
Supplement: Supplementary file 1 — Characteristics of recovered de novo L1 inserts in CSA-deficient cells. This table describes the general characteristics of the L1 inserts isolated from the CSA-minus cells. Table S2. Characteristics of recovered de novo L1 inserts in stably complemented CSA + cells. This table describes the general characteristics of the L1 inserts isolated from the cells that have been complemented to be CSA+. Table S3A&B. DNA sequences flanking rescued L1 inserts. S3A has the sequence data from the L1 insertion rescues for the CSA-minus cells, while S3B has similar data for the complemented cells that are now CSA plus. Table S4. FPKM values for de novo L1 inserts in HeLa cells that inserted within genes. (ZIP 130 kb) [file 13100_2017_100_MOESM1_ESM.zip › Supplemental Table S3B.xlsx]

## Sheet: CSA plus
CSA plus
# clone		TSD/ deletion	non template nucleotide	L1_5end		L1_3end	polyA tail	TSD/ deletion
SAP.1	AAGCTTTCAGGTATGACAAAATAATGTTGAAAACTTTTCATGATTAAAGAAAGTCGAAATATGCATTTAAAAAGGGATCAGGTAATTCCTAAAATAAATCCATGCTCTAAATATTATTTAAAAGTTTTCAGGTTGTTCCCCAGAATGTTTCTGAAAAACAGGTGTTTCTATAAAACAACTCTATGAAGAAATGTTAACATTTTCATAATAAAACTAGTAGAGTCCAGTCCTGAGAACAATGTCAGCTATACATAGCAGAAAAAAACCCCACAAATATTTTTGCATACATGAAGTAGTATTTTCCATTAGGTTTAGGTTCCAATTATGAATTAGGGACAGTCATGTCATTTGACAAAATATACAGTGAGGCTAAAGGAAAGAATGCTTTGTAGAATCATT…	A		ACTATTCACAATAGCAAAGACTTGGAACCAACCCAAATGTCCAACAATGATAGACTGGATTAAGAAAATGTGGCACATATACACTATGGAATACTATGCAGCCATAAAAAATGATGAGTTCATATCCTTTGTAGGGACATGGATGAAATTGGAAACCATCATTCTCAGTAAACTATCGCAAGAACAAAAAACCAAACACCGCATATTCTCACTCATAGGTGGGAATTGAACAATGAGATCACATGGACACAGGAAGGGGAATATCACACTAGTGGGGGACTGTGGTGGGGTCGGGGGAGGGGGGAGGGATAGCATTGGGAGATATACCTAATGCTAGATGACACATTAGTGGGTGCAGCGCACCAGCATGGCNACNNTGTACATATGTAACTAACCCGA…			AAAAAAAAAAAAAAAAAAAAAAAAAAAAAAAAAAAAAAAAAAAAAAAAAAAAAAAAAAAAAAAAAAAAAAAAAAAAAAAAAAAAAAAAAAAAAAAAA	A	AAATAAAATCGTATTATACATAACTATCATCACATTCAAAGG
SAP.2	AAGCTTGCAATAAATTCTTGAGTGAATGGGTAATGTCTATTGAATATACCAAATAGTAAAAAAACAAACAAACAAAACAGAAAATCCCAATACTTTTGTTTTAATTTTGAAAACTATTCAGGCAAATATGTACTTTTAAAATGTACATGTATTAAGTATTAATATTTGTCTTGTGGGTATTTCAAAGGTAATATTAGATTTTTCTATAATATTTGATTGGACAAAAGACTGTACTTGCTAATAAATATCAAACTTTTATTTTCTATTTTATTACATATGCTATATTGCTTATAGTTTAAAATAAGTTTGCAGAAAATCAGAATTTTTATTCACACCTGGCACATATGTAATATGCTATTTGTTAATGTAGAAATAACTCAACTCTCCTTCCCATGGCAG…	GA		AGACAAAATTGACAAATGGGATCTAATCAAGCTAAAGAGCTTCTGCACAGCAAAAGAAACTACCATCAGAGTGAACAGGCAACCTACAACATGGGAGAAAATTTTTGCAACCTACTCATCTGACAAAGGGCTAATATCCAGAATCTACAATGAACTCAAACAAATTTACAAGAAAAAAACAAACAACCCCATCAAANAGTGGGCNNAGNNNNNNNNCCNNNNNNTTCTCANAAGNAGNNCNNTNNGCNNGNNNNNNNNNNNNNNNN		TTCTGTCTTGTTCCGGTTTTTAATTAAGGATCCAGACATGATAAGATACATTGATGAGTTTGGACAAACCACAATTAGAATGCAGTGAAAAAAATGCTTTATTTGTGAAATTTGTGATGCTATTGCTTTATTTGTAACCATTATAAGCTGCAATAAACAAGTTAACAACAAAAA	AAAAAAAAAAAAAAAAAAAAAAA	GA	AATTAATTTCTCAAGTATCACCTAGAATGTTCACATTTCATTACTATTGTCTTGTGCTAATCGACCTGTTTATGGCATGCGGTGTCATTAAACCCCCCTTCCTTGAAAGTCTTTTTTCCTTACCTTTCA
SAP.3	NNNNNNNNGNNNNNNNNNNNNNGNNNNCNNNNNNNNNNNNNNNNNNNNNNNNNNNNTNNNNNGGNNGGNNNNGNNNNNNNNNANNTGANNTNNCNNNNNNNNNTNCCNNNNNNNNNNNNAGNNNNNANNNNNNNNAAAAAAAAAAAAAAAAAAANNNNTACTTNAAANTGAGANGTNNTATAAANNTAGATTTTTCAAANNTTAGTANNAAAGATNAAAATCATNNGAAATNTTTTAATAACTTATAATAAATGCTGATATNNTGTATTTTTCATTTAATGGAATAGATAAAATACATTAAAATTNNTATTTCNNAACTTTTTAAAATGTGTTATAAGAAAATTCCAAATTTTATATACAGCAAACATTATATTTCTATTATTCAGTACTTATCTAGAA…	TA		ACAGCCAATATCATACTGAATGGGCAAAAACTGGAAGCATTCCCTTTGAAAACCGGCACAAGACAGGGATGCCCTCTCTCACCGCTCCTATTCAACATAGTGTTGGAAGTTCTGGCCAGGGCAATCAGGCAGGAGAAGGAGATCAAGGGTATTCAATTAGGAAAAGAGGAAGTCAAATTGTCCCTGTTTGCAGACGACATGATTGTTTATCTCGAAAACCCCATCGTCTCAGCCCAAAATCTCCTCAAGCTGATAAGCAACTTCAGCAAAGTCTCAGGATACAAAATCAATGTACAAAAATCACAAGCATTCTTATACACCNACNACAGACAAACNGAGAGCCAAATCATGGGTGNNCTCCCATTCACNATTGCTTCANNGNGGTTCAANTNCCTNNNN…			AAAAAAAAAAAAAAAAAAAAAAAAAAAAAAAAAAAAAAAAAAAAAAAAAAGAAAAAAAAAAAA	TA	AAAAGCAGAACTCCACCTTTTCTGGTCTCTTAGGGCTGAGGAGGCAGTGTCCCACAGGGCTCTCAGTGAAAGCCACGAAGGACCATATCTTAGGAAAGTTACAAATGAGAGGTAGACTAAATATTAACTGAAACTAATTCAGGTCTAAACCAACTCAGTCCTTTAGGAGATTGACATAACCAGCAATTTACACTATCCACCTAATGGGGAGGTGAACTCTCCATGGTGGAAACTAAAAAACATTTGTCAATGATTCTTTTGATAAAAGGTTGCATGACCATTATCCAAAAGAAACA
SAP.4	NNNNNNNNANNNTANNNTNNTNNNNANNNNNGNNNNNNNNNNNNNNNNNNNNNNNNNCNTGNNGNNNNNNNNNNNNNCNANNGANNNNANNNCCCNNNNNNNNNNNCCANTNNNNCNGNNGGATTGCANTAACNTGAGATNNGGGTCNGANNANNNNNAAANTATATCANATGNNCATTNGTCATNATAANGGGTAAAATCGTGTCACTGTGACAACATGAATGAGCATAGACGACATTGTGGTAAGTGAAATAAGCTAACCACGATAAGACAAATATCACATGATNTCATTCATATGTGAAATCTAAAAACACTGATCTAATAGAGAGTAGAAGAGTGGTTACCAGACTGGGAAAGATAGGGAGGAGAGGTTTTAACAATGTGTCATGTATCAAAATA…	AAGA		ATTGCTTCAAAGAGGATCAAATACCTAGGAATCCAACTTACAAGGNNNATNNNNAGGACCTNNNCANNNNN			AAAAAAAAAAAAAAAAAAAAAAAAAAAAAAAAAAAAAAAAAAAAA	AAGA	AGTCAGTTTTGAACTTATCAAGCAAATTTATTTCAGTGTTCCTTAGTGCCTAGATATGTGTGGCTCTTAATTTTCCATAAAACTTAGTATAACATCTTACTGGCTCCCTCATTAAATAAATGAGTTAAAAATCTTAGACAAGTGTTCATTTTATATTTGTAAGTCATAATTTACCCTATTTTAAGCAATTTTCCTTCATCATTCCTAAAAATCCAGATTCCTATGTCCCATGCTAGACCTATTGAATCAAAATCTCAGG
SAP.5	NANTNNNATCAGATNNNCAATTTNTCANNTTTGCCCATATCTATCTCATTCCTCCCAAAGCACATACGANNCCAATCAAACCAGAAGAGGAGGATATGGGCAGANTACAGAATGANTNTGAGTGATCTATCTATATACCATTTGANTCAGCGATTCCACCTCGTTATGTGTATACAGCCATGTGTACCAGGAAGCATGTGTATGTGTTTATAATAGACTCATACTGGAGACAACTCAATTGTGANCCCTGAATAAATCAACAATGGTAGTGTTCCTTGCATCAAGAATAATGATTCTATACAACTGAAAGACCTTTACAGACTGAAGGGGCTCATGAGTTCTGGTCATGGTGTGAAGACTAGTTTACTGGTCAGAACCAGAATTCTCAGGGCATCCTGG…	AAAAT		TATTCAACATAGTGTTGGAAGTTCTGGCCAGGGCAATCAGGCAGGAGAAGGAGATCAAGGGTATTCAATTAGGAAAAGAGGAAGTCAAATTGTCCCTGTTTGCAGACGACATGATTGTTTATCTCGAAAACCCCATCGTCTCAGCCCAAAATCTCCTCAAGCTGATAAGCAACTTCNGCNAAGTCTCAGGATACAAAATCAATGTACAAAAATCACNAGCNNTNTTATACNCCNACNACNGACNAACNGAGAGCCNATCNTGGGTNNCTNCCNNTCNNNANTGCNTCNNGNGGTCNNNNCCGNNGNTCCNNNNNCNNNGNNNNNNGNCNNNNNCNNGNNNNNNNNNNNCNNNNNNNN			AAAAAAAAAAAAAAAAAAAAAAAAAAAAAAAAAAAAAA	AAAAT	GGGAAATGTTTACAGATGCATAAAATATTTTCATTATTGTTTTGAGTTCTAGGGTTATCTGTTGAAATCCTGGTTCAAACGAACCAACTCTATCCAAAATATTTAAAAACTGATTGGATAAAGCTGTATATTGACTGAATATTGATAATA
SAP.6	NNCNNNNCCCATCNAAAGTTANNNCGGAGGANGNAANCCANTATNGNNNNNCAATAGNAAAGGNNNNNNNNNTTAAAGGATNATCCATATATACCATNNATATAAATATAGAATAAATGNTCTAATTAAAAAATAAAGATTATTAGACAGATTAAAATATTCATGTGGAAGNTGGGTGGTGTTGGTGGTGGTAATGGCAGGGCACTGAAGGGAAGCGTTGTCTTTAAGGCAATGATAGACGAACAGCTGACTTTTGAACTGCAGCAATTGAATCCAAAGAAATGGAATGATATCTTTATTTTGTGTGTTTGTGTGTGATGGGTGCTGTGAGGGGTACTGCTGTCCTCAAATTCTCTATCCAGAAAACACATCTCTCAGGAATGGGGGCAAAACTAAAAC…	ATAAAC		GGGGGGAGGGATAGCATTGGGAGATATACCTAATGCTAGATGACACATTAGTGGGTGCAGCGCACCAGCATGGCACATGTACATATGTAACTAACCCGATCCGAACAAACGACCCAACACNNNGTGCNNNNNNNNNNNNNNNNT			AAAAAAAAAAAAAAAAAAAAAAAAAAAAAAAAAAAAAAAAAAAAAAAAAAAAAAAAAAAAAAAAATA	ATAAAC	ATTAAGATAATGTCTATGGGCATACAAGACAAAACTAAACATGTAAGTTAGAAAGCGGGTAACTAGAGCCAATGCAATCTAAAATTATTACACTGTGCAGAAAGGGTAAAAATGTTGATTAATTTCAGACTTTTATGAGTTTAGAT
SAP.7	GNANNNNNGNNNNNTNNNNNNNNNNNNNNGNNNNANNTNNNNNNNGCNTNTNNNNNTNANNNNNNNNNNATNTGNGTTCNGNNNTNCAGACTGGACANNNNCCCANNTTGGNNNNNNNGANNNNTTNGACATCAAGNTNTATNTATATNGCNNGCNNTAGCATCANGAGGTAAATCCAAANGCNGTCATCATTACTGTAATCAGGTAGATGGCAGTANTNGTTATTAGGTAATCATCTTAANGATTCAGAAGATTNNNATNNTATTGTTTTAAATTTTCACCAAGATACAGGAATTTTGAAGATTTTTCAGGACTCGTGNNNTNTGAGAACATTTCTTTNTATGGANCTCAGTCTGAGAATTATNANATATTATTAGGCAGAGGAATCAAGGTGNCCAA…	AAAATG		AAAAGCCATGGCAACAAAAGACAAAATTGACAAATGGGATCTAATCAAGCTAAAGAGCTTCTGCACAGCAAAAGAAACTACCATCAGAGTGAACAGGCAACCTACAACATGGGAGAAAATTTTTGCAACCTACTCATCTGACAAAGGGCTAATATCCAGAATCTACAATGAACTCAAACAAATTTACAAGAAAAAAACAAACAACCCCATCAAAAAGTGGGCGAAGGACATGAACAGACACTTCTCAAAAGAAGACNNNATGCAGCCNNNANNNNNNNNNNNNN		TGAGTAACCTGAGGTTATGNTGCAGTAAGATACATTGATGAGTTTGGACAAACCACAACTAGAATGCAGTGAAAAAAATGCTTTATTTGTGAAATTTGTGATGCTATTGCTTTATTTGTAACCATTATAAGCTGCAATAAACAAGTTAACAACAAAA	AAAAAAAAAAAAAAAAAAAAAAAA	AAAATG	ATTTTAAAAGGTAGAAAGAAAAGTTTACATATTCCACCCATATTCAGAACCTCTAAACTTTTAAGATCATGAGTATTTTCCTCCTCAAGTAAAAATTAGAAATTACAAAGCTT
SAP.8	TTTTAT	AAATTCG	AAGA	GACTTAAATGTTAGACCTAAAACCACAAAAACCCTAGAAGAAAACCTAGGCATTACCATTCAGGACATAGGCGTGGGCAAGGACTTCATGTCCAAAACACCAAAAGCCATGGCAACAAAAGACAAAATTGACAAATGGGATCTAATCAAGCTAAAGAGCTTCTGCACAGCAAAAGAAACTACCATCAGAGTGAACAGGCAACCTACAACATGGGAGAAAATTTTTGCAACCTACTCATCTGACAAAGGGCTAATATCCAGAATCTACAATGAACTCAAACAAATTTACAAGAAAAAAACAAACAACCCCATCAAAAAGTGGGCGAAGGACATGAACAGACACTTCTCAAAAGAAGACATTTANGCAGCNNNNNAANNNNNNNNNNN			AAAAAAAAAAAAAAAAAAAAAAAAAAAAAAAAAAA	AAATTCG	CTGTGATTTATTCACATATTTTTAAAAATACAGAAATCAAAGTTTGACAAATTATGTTATAAAACTCTATCACTGTGTACATATATACGGGCTTCTTCAATTCTTACTGTAGTCCACAGTAAGTCTTGTGTATTTTCCCATTATAAGCTGAGTCAATTGATACTAGTTACAATTATTCTTAACAGACAGATGAGAAAACCAT
SAP.9	AAGCTTACTGTATGAAGATTATAATCCATGGATGCTTAAGCAAAAAGGGGATGAAAAAAAGCAAGTAAAGTCAAGGACATTGCTCCAATGCTTCACATTGCTCTCTGCACACAATCTAAATTTTTTACCTTGAAGTACAACTTACTCCAGGGCTTGGTTCCCCAACTTACTCCAGAGCTTGGTTCCCCATGTGGGGCCAACCCACATGTCTGCCCTCCTGTTTATTATTTTTCCTTTCTATTGCCTTTCCTAAAACCTCTAGATTAATCATATTCTTTCATTACGTGGTTCATTCAATATCACTCTTTCGCTGTAAAAACCTTCCTTCATTTTAAGATCTGGATGAGGTAATAAGTCCTTGGAAACCTCTTGTTTCCTCAGGGAAAGTTGCCCCATTCT…	AAAAGAAA		GAAACCATCATTCTCAGTAAACTATCGCAAGAACAAAAAACCAAACACCGCATATTCTCACTCATAGGTGGGAATTGAACAATGAGATCACATGGACACAGGAAGGGGAATATCACACTAGTGGGGGACTGTGGTGGGGTCGGGGGAGGGGGGAGGGATAGCATTGGGAGATATACCTAATGCTAGATGACACATTAGTGGGTGCAGCGCACCAGCATGGCACATGTACATATGTAACTAACCCGATCCGAACAAACGACCCAACACCCGTGCGNNNNTCNNNNNN			AAAAAAAAAAAAAAAAAAAAAAAAAAAAAAAAAAAAAAAAAAAAAAAAAAAAAAAAAAAAAAAAAAAAAAAAAAAAAAAAAAAA	AAAAGAAA	TAAACAGAAAAGACTACAACACAAGAGTAAGAGCTAACCTTCATTATGTCCTTACTCTATGCTAATTACTGTACTAAAATATGTTCATGAATTATATTGAAACTTCATGCCGATTTTAGAAAGTAGGTATTATCACTATATCCATTTTATATATTGCACTGTGCTTTCACATGACATTGACATTTCTTTGTTGCTTCTCTAATCCACGTTAGACTGTAAAGTCTTTGACTACATGGACTGT
SAP.10	ATTTGTTTAGAAATTNCCATTNNTNATTCTTGAGTAACTTGGAGACACCTGGGATTTCCAACATTGAAATGATGCCCTAAGTTTTCTAGTAAGAGTGTTGGATAAATTTCAGCAGAGGTGAAACAATCCAAAGAATAATTTTTCAGAGTCATTATCTTCCAGGGAANNAGGGTCAGGCACAAAAGTTGGAAGTATTGCAATCAGACAGATTTGAATCATTTAACATTGTTGAGCTGTTAAGAAAAGTAGATTAAGGCTCTTCCTTGAAGTTTTATTTTTCTTTGTTCCACATAGAGGTGAAGTGACAAAGAAATTTCACAAATGTTTGTGGGATTCCTATTTTATATTGGACATGATGGGGGTATTTTCACCCAATTTGTATCCCATTTAATTGTAACA…	AAGAGCAT		AGCATGGCACATGTACATATGTAACTAACCCGATCCGAACAAACGACCCAACACCCGTGCGTTTTNTCNNNNNNNN			AAAAAAAAAAAAAAAAAAAAAAAAAAAAAAAAAAAAAAAAAA	AAGAGCAT	AGAAGGGTTCTCACCAAAGTGTTGGGAAACCATGGTGAAGTGATTAAGATAATGTCCCTTACTCACCTCCCCAAGCCAGACCTCCTGGATTTAAAACTAGTTTTTATCATTCATCAANGTGGGCAAGTTTTTTTTTTTTTATCTCAGCAGTGGTTGGTTTTTCATTTNTGACATAAGAACAACATATAATATCTATTTTACAAGAACNCGAAATACATTCATATTTNANA
SAP.11	NNNTNNNNNNNTNNNNNNNANNNNNNNNNNGCNNNNNNNNNNNNNNNNNNNTCNCNNNGNNNNGGNANNNNNNNNTNNNNCCCNNNNTNTANNNNNNNNNNNNNNNANNAANNCANNNAGCNNNGANTNNNTNNANNTNAGNNTTNTATGNNNTNATGGNAAANTNNCNGANGNAGTTTTTGAGTTTNTAAGGAGNNGGGTGAGTAAGCATGCATATACATTTAATTTTATTTTCCTTTNNCAGGTTTCCTATGCTCGCCCAANTTCAGCTTCTATCAGAGATGCAAATTTATATGTCAGCGGACTTCCAAAAACAATGACCCAGAAGGAGTTGGAACAGCTTTTTTCACAATATGGACGCATTATTACTTCTCGTATTCTTGTCGACCAGGTCACTGG…	AAGAGTT		GTTGGAAGTTCTGGCCAGGGCAATCAGGCAGGAGAAGGAGATCAAGGGTATTCAATTAGGAAAAGAGGAAGTCAAATTGTCCCTGTTTGCAGACGACATGATTGTTTATCTCGAAAACCCCATCGTCTCAGCCCAAAATCTCCTCAAGCTGATAAGCAACTTCAGCAAAGTCTCAGGATACAAAATCAATGTACAAAAATCACAAGCATTCTTATACACCAACAACAGACAAACAGAGAGCCAAATCATGGGTGAACTCCCATTCACAATTGCTTCAAAGAGGATCAAATACCTAGGAATCCAACTTACAAGGGATGTGAAGGACCTTNTCAAGGAGAACNNCANNNNNNNN			AAAAAAAAAAAAAAAAAAAAAAAAAAAAAAAAAAAAAAAAAAAAAAAAAAAAAAAAAAAAAAAAAAAAAAAAAAAAAAAAAAAAAAAAAAAAAAAAAAAAAAAAAAAAAAAAAAAA	AAGAGTT	TGAAATTTTGAATGTTAAAAATTTATTTTATTCCTAATATCACTGTTAGCCCAACTGAAATGGGAAGACTAAAATGTTCATTAAAACTCTTGAATGTAAGGGAG
SAP.12	ATGTTGCAGTAGTCCAAATNTCCTACGCACTTGACAGAAGGTCAGAGTAAAATTTCAGAATTCTGAGCAATTACATTTATCCAAAAAAGAGAACGAGATGATAAAAGCATGGGTTTTTAAGTGAGGTGGCTCTAGATTAAGATCCTGTTTCTAGCTCTTTCTGGCTGCNNNNNNNNGGACAGATCCTGGAACATCTCTACACATGTGTACCTCATGTACTATAAGAGCAACCTCTGTATTGTTTGTGGATTAGATAGTATATGCAAATCACTTAGGACAGTGTCTGACATTTATATTACAATTGAATAAGCAAGTTCCCTAGGGGGCAAAGAACTCAAGATGAACTGAGATGACTGCTAGTTAAGGAAGCATCAAAGAGAAGAAGCCAAATTTGTCTTA…	CAAAAGACA	CAGATCTCTAGAAGCTGGGTACCAGCTG	CTAGCTAAAACCACAAAGATGGGCAAGAAGCAGAACCGCAAGACCGGCAACAGCAAGACCCAGAGCGCCAGCCCCCCCCCCAAGGAGCGCAGCAGCAGCCCCGCCACCGAGCAGAGCTGGATGGAGAACGACTTCGACGAGCTGCGCGAGGAGGGCTTCCGCCGCAGCAACTACAGCGAGCTGCGCGAGGACATCCAGACCAAGGGCAAGGAGGTGGAGAACTTCGAGAAGAACCTGGAGGAGTGCATCACCCGCATCACCAACACCGAGAAGTGCCTGAAGGAGCTGATGGAGCTGAAGACCAAGGCCCGCGAGCTGCGCGAGGAGTGCCGCAGCCTGCGCAGCCGNNGCGNCNNNNNNNNNNN		TAAGATACATTGATGAGTTTGGACAAACCACAACTAGAATGCAGTGAAAAAAATGCTTTATTTGTGAAATTTGTGATGCTATTGCTTTATTTGTAACCATTATAAGCTGCAATAAACAAGTTAACAACAAAAA	AAAAAAAAAAAAAAAAAAAAAAAAAAAAAAAAA	CAAAAGACA	GAACTTGGTCAACTAAATGCACCTTCCTTTGCTAAAATATAGTTGCAAATCTTCACCACTATTCATTTTCTGAATTTCAGATGTAGGAGCACTTGGTGCTCTTAGGTTGTGCTTCAGCAGAGCAGTTCTCAAAGTTCATGATACAATAGACGCATCAGATGAGCTATTAAGAATCCTTATGCCAGGCCACATCCTAGACTGATTAATCAGAAT
SAP.13	AAGCTTTCATTGGCTCCAAACTACCTGTCACAAGAAATGTGGAAGTGCCTCTTCCTCCTCCCAGGCAGAGGCTGAGAATGCAAGGGTGTCTGGGCAGGAAGTCAGCTGGTCCTTGCAGGTGTTCCTGTTGAAGCCCCAACCAGGTTTCCTGCAAGTGAGAAAGGGACCCATTGCAAGTCAATGAACCCCAGTGGTTCTGCATCTCATTTCTGGCCAGACAGAAGGGTAGGATTTCATAGCATGGGATGAAGAAAATAACACTAATTACTCATTTACTT	GAAAAAAATC	GAGATCTCTAGAAGCTGGGTACCAGCTG	CTAGCTAAAACCACAAAGATGGGCAAGAAGCAGAACCGCAAGACCGGCAACAGCAAGACCCAGAGCGCCAGCCCCCCCCCCAAGGAGCGCAGCAGCAGCCCCGCCACCGAGCAGAGCTGGATGGAGAACGACTTCGACGAGCTGCGCGAGGAGGGCTTCCGCCGCAGCAACTACAGCGAGCTGCGCGAGGACATCCAGACCAAGGGCAAGGAGGTGGAGAACTTCGAGAAGAACCTGGAGGAGTGCATCACCCGCATCACCAACACCGAGAAGTGCCTGAAGGAGCTGATGGAGCTGAAGACCAAGGCCCGCGAGCTGCGCGAGGAGTGCCGCAGCCTGCGCAGCCGCTGNNNNNNNNNNNN			AAAAAAAAAAAAAAAAAAAAAAAAAAAAAAAAAAAAAAAAAAAAAAAAAAAAAAAAAAAAAAAAAAAAAAAAAAAAAAAAAAAAAAAAN	GAAAAAAATC	AACTGTCAGATACAACCATGAAAATTATGGTAGAAAACAATTTCTACCACCTTTGAGAATTGTTTTTGACAGGTGTTTGTGTGTGTATGTGTGTATGTGTGTCTAATTTGTCAGTCTCCATTGAAGCATTTGGAAGTACACAACAGCATGCATGCTGTAACTCACATTTGACTAGGGGCAGAGATAAGGGGCCCTGATCTCTGACAGGGCTGGATAGGGATTGTCCCTAGCATCTCTGTCAGCCCTAGGCTCTGCAGCTGGAACTGGAATGTCAAAACCCTTTATGGAACATTCTAGCACCTGCAACGCCAGAGTACATCTGGGGTCTGACTGGTACGCTTGCTTCTGGGAGAAGATATGGGTTATAGAGCAAGCCCATGCTGATGTGTTTTGAGAGAC…
SAP.14	AAGCTTTCTGTCTTCTACGAAATCTCACTAGGGAAGACCATTTCCAATTAACACTACAGGCTTTGCTGTATCGACCAGAATGTTTATAATTATAACATGTAGATGTATATAACCAGCATATATGGTGTTCATAATTATAATATCTATAATTTAGAGAACACATAACCCAAAATCGTTTTCACTGAAATTACTACATATTAAGGTAGAAGGTCTTATTCAAAAATTAACTTGTAT	AAAAATGTAAA	GAGATCTCTAGAAGCTGGGTACCAGCTG	CTAGCTAAAACCACAAAGATGGGCAAGAAGCAGAACCGCAAGACCGGCAACAGCAAGACCCAGAGCGCCAGCCCCCCCCCCAAGGAGCGCAGCAGCAGCCCCGCCACCGAGCAGAGCTGGATGGAGAACGACTTCGACGAGCTGCGCGAGGAGGGCTTCCGCCGCAGCAACTACAGCGAGCTGCGCGAGGACATCCAGACCAAGGGCAAGGAGGTGGAGAACTTCGAGAAGAACCTGGAGGAGTGCATCACCCGCATCACCAACACCGAGAAGTGCCTGAAGGAGCTGATGGAGCTGAAGACCAAGGCCCGCGAGCTGCGCGAGGAGTGCCGCAGCCTGCGCAGCCGCTGCGACCAGCTGGAGGAGCGCGTGAG			AAAAAAAAAAAAAAAAAAAAAAAAAAAAAAAAAAAAAAA	AAAAATGTAAA	CAAAGAACGGTTAAAGAATTGCTCATTATTCACCTCAACTTCAGATAATATCCCATTCAAAAAGCGCTCCAAATCTGATGCACACTATAATCATGGGTAATAAACCAGACTGGCTGTGTTTAAGTTCACCACATAAATGATAAGCTACTGAAAACAATAATTCTATTATGTTACTATATAAATTTTACTTTGTTGA
SAP.15	NNAGNTTNNNNNGNNANNCNANTTNNNNNANNTNNCNGNNNNNNNNNNNNNNNNANNNNNATCNTCNNNNNTANNNNNGAAGCNNNNNNCNNCNTANTAANTGNNNNNNNTGCTNCNANGNGANTAAANTACCTANNAAANNCAGCTACAGGNANTNNGGGANNNTCANGNNGAACTAAAAACNCGGCTCNNGNANCCAGAGAGGACACAACCAAATGTAAAACACTCAAGCTCATGGATAGGAAGAATCAATATCGTGAAAATGGCTGTACTTCCAAAATAATTTATAGATTCAATGCTATTCCCTTTAACCTACCATTGACATTCCTAACAGAATTAGAAAAAAAAAAACTATTTTTAAAATTCATATGGAACCCAAAAAGGGCTTGTATAGCCAAG…	AAAAAACAACCC		ACCCAAATGAGTATAAATCATGCTGCTATAAAGACACATGCACACGTATGTTTATTGCGGCACTATTCACAATAGCAAAGACTTGGAACCAACCCAAATGTCCAACAATGATAGACTGGATTAAGAAAATGTGGCACATATACACTATGGAATACTATGCAGCCATAAAAAATGATGAGTTCATATCCTTTGTAGGGACATGGATGAAATTGGAAACCATCATTCTCAGTAAACTATCGCAAGAACAAAAAACCAAACACCGCATATTCTCACTCATAGGTGGGAATTGAACAATGAGATCACATGGACACAGGAAGGGGAATATCACACTAGTGGGGGACTGTGGTGGGGTCGGGGGAGGGGGGAGGGATAGCATTGGGAGATATACCTAATGCTAGA…			AAAAAAAAAAAAAAAAAAAAAAAAAAAACAAAAAAAAAAAAAAAAAAAAAAAAAAAAAAAAAAAAAAAAAAAAAAAAAAAAAAAAAAAAAAAAAAAAAAAAGAAAAAAAAAAAAAAAAA	AAAAAACAACCC	TATTAAAAAGTGGGCAAAGGATATGAACAGACATTTCCCAGATGAAGACATTCATGTGCCCAAAAAACTGAAAAAAAGCTCAACATCACTGATCATTAGAGAAATGCAAATCAAAGCCACAATGAGATACTATCTCATGCCAGTCAGAATGACAAT
SAP.16	NNNGGNGACAGTTNNCNGGANTAATTNNTNTCAGTAGCANNTCTGGATAATNNCCNTNCNNCNANNTCGTGTTTNTTCTGCCCTCAAATAGCTCTTGGTACTTGCAACTGTGGNCNTTTTATAGCCACCATTAGGAAATAAGTCATATCAGAGNCCNGCTTNANCCAGGGTGACCATATAATTCATTGTNTAAACTGGAGCANTCTTAAGAGGGAAAAGAGCACTATCAAAAATTAAACTGGAAAAACAAGCACAAATCTGGACGTCCCGGGTGAGACAGTGTGTATAGTCATCCTATACTTGATACTCTTAGGTCTGCTTTATTAATAAGAGCTATTAAAAAAACCCCACAAATCCAAAGTTTTAGGATTTGTTCTGAACTGAGAACTTCTAATGACA…	AATAATAAAAAG		GCACATGTACATATGTAACTAACCCGATCCGAACAAACGACCCAACACCCGTGNNNNNNNNNNNNNNNNNNN		TGAGTAACCTGAGGNTATGCTGCAGTAAGATACATTGATGAGTTTGGACAAACCACAACTAGAATGCAGTGAAAAAAATGCTTTATTTGTGAAATTTGTGATGCTATTGCTTTATTTGTAACCCTTATAAGCTGCAATAAACAAGTTAACAACAAAAA	AAGAAAAAAAAAAAAAAAAAAAAAAAAAAAAAAAAA	AATAATAAAAAG	GAACAAACTACTGACAGTTTGGAGACTCTCTCAGACTAACTCCTGACCAAAATAACCAGACAGAGCAACCTGAATTTACCTAAAGTTCAAGAACTTGAAAGAAAAGTACATAGAAACAGGGGTTGTTTCTGTGGTACAGCTAAAAGGAATTGTTTTGAAAGAGACATGAGGATACATTCCGGAGATGTGGAAATGTTTCATATTGTGAAAGGAGT
SAP.17	NNTCNNNNNNTTNCCTNNCNNNGNNNANNNTTNNANCNNNNNNNNNANNNNNANNGCNNNNNNNNTTNGNANNNNNTAAAAAANNNNNCNTGTTNGACATTTTGNNNNNNNCCAGNANNNTACAGGNTTNNNGNCCAGTTTNAAGTGGANAAGNANTATNNNNNTAGCAGNTGAGANTTCAGCATNTTATGNNTNTTNNTCNTAACAACTGTNGTTTAAATATATCAAANNTAAGATAGAAAACCNTCTTGCACAGATTANNNGAAAANTTAGATGAGGCATGNNATGCCTTTTAATATGATTAGCCCTTTCNTGAGTGATTCTAGAAAAGCAGGTTTCNTGTAATGCTGATTAGAAAAGTATTTTAATTACCTTCATATTTGAGGGTAACTTATGTGT…	AAGAAAGTAT	GCAGATCTCTAGAAGCTGGGTACCAGCTG	CTAGCTAAAACCACAAAGATGGGCAAGAAGCAGAACCGCAAGACCGGCAACAGCAAGACCCAGAGCGCCAGCCCCCCCCCCAAGGAGCGCAGCAGCAGCCCCGCCACCGAGCAGAGCTGGATGGAGAACGACTTCGACGAGCTGCGCGAGGAGGGCTTCCGCCGCAGCAACTACAGCGAGCTGCGCGAGGACATCCAGACCAAGGGCAAGGAGGTGGAGAACTTCGAGAAGAACCTGGAGGAGTGCATCACCCGCATCACCAACACCGAGAAGTGCCTGAAGGAGCTGATGGAGCTGAAGACCAAGGCCCGCGAGCTGCGCNNNNNGTGCCGCAGCCTGCGCNNNNGGNTNNNNNCCNNNNNNNNN			AAAAAAAAAAAAAAAAAAAAAAAAAAAAAAAAAA	AAGAAAGTAT	ATGTGTCCCAGAGGAATACAAACAAAGTAGCTTGGAGTCTCAGAGAAGTGAAAACTGTTCTCACAGGGATAGTTAGAAAAGGGATTCTTAAAGACATTTCATATGATTTTTAAAGGACTTGAAATTTGGACAAGCTGAACTTATAAACTATTTAATTAGTATTAGAATTGTTTCTATTAAAGGGTCTCTGAAAGTTGGCCTGTAGGTTTAGTTACCTGGCAAATCCACACATCAAATAGATAATTCTTTCATTCT
SAP.18	NATTNNNNNNNNNNNGTCNNNANGNTNNNTNTAGTTTTANTNANNNTNNNCTNNNNNNCNNTAGNNNCAAANNNNTCCAAANNTCCNNNNNTTANNATAGGNCAAAAANNNNNNNTTNNNNANTGNNCAATCAAAAGTAAAGTTCAACTCTGTGACATGAATGCACATATCACAAAGGAGTTNGTAAGAANACTTCNGTAGCGTTTTTATGTGAAGATNTTTCCTTTTCCACCATGGNCCTCATAGAGCTGCGAATGTCCACATGCAAATTCTACAAAAAGAGTGTTTCCAAACTGCTCAATCAATAGAAAGTTTAAACTCTGTGAGATGCATGCACACTTCACAAATAAGTTTCTCAGAATGCTTCTGTCTCGCTTTTATGTGAAGATATGTTTTTAT…	CAAAACTACTCA		CACTATGGAATACTATGCAGCCATAAAAAATGATGAGTTCATATCCTTTGTAGGGACATGGATGAAATTGGAAACCATCATTCTCAGTAAACTATCGCAAGAACAAAAAACCAAACACCGCATATTCTCACTCATAGGTGGGAATTGAACAATGAGATCACATGGACACAGGAAGGGGAATATCACACTAGTGGGGGACTGTGGTGGGGTCGGGGGAGGGGGGAGGGATAGCATTGGGAGATATACCTAATGCTAGATGACACATTAGTGGGTGCAGCGCACCAGCATGGCACATGTACATATGTAACTAACCCGATCCGAACAAACGACCCAACACCCGTGCGNTNNTCNNNNNNT		TTNTGTNTTGTTCCGGTTNTTAATTAAGGATCCAGACNNGATAAGNTACNTTGANGAGTTTGGNCAAACCCCAANTAGAATGCAGTGAAAAAAATGCTTTATTTGTGAAATTTGGGATGTTATTGCTTTATTTGTAACCATTATAAGCTGCAATAAACAAGTTACCACCAAAAA	AAAAAAAAAAAAAAAAAAAAAAAAAAAAAA	CAAAACTACTCA	ATCAAAAGAAAGGTTCCACTCTATGAGAGGAATGTACACATCACAAAGAAATTTGTCAGAATGCTTCTGTCTAGTTTTTGTGCGAAGATATTTCGTTTTCCACCATAGGCTTCAAAGCATTCAAACTGCCCACTTACAGATAGTTCAAAAAGGATGTTTCAAAACTGCTCAATAGAAAGTAAGGTTCAACTGTGTTAGATAAATGCACATATCATAAAGAAATTTTTCAGAATTCTTCTGT
SAP.19	NTTCTGACTCCCTAANNTCTAAATAGGTATCCATTAGTGGTGAGCAGTTCTCCTCCATGTGTGTATTAGGGACCCAGGGTCATTTTATCCCGTGATTTCATTATCCTCAATTCATAGCTCATAACATAGCTCTGAGATTTGTCTCCACGCTAGATAGACAAAACAGAGGTTCGTAAGGGTATATATCACNCAGGCAAGTGGCCACAGCTTACATAAAAGACACTGGAAAACATCATCCCATTTCACACTCGGGAAGAAGAGGAATCAGACTGGTTGATTAGCTAACAATCTCCCCCTGTAACTATGTATTTACATTTACAGACATTATATGTAAAATTATTATTTTAAGTATTTAGTCTTAGTCATTGTCATTCCAGACCTTCAGTTCTTGGAGAAGAC…	GAAAATACAAAA	GAGATCTCTAGAAGCTGGGTACCAGCTG	CTAGCTAAAACCACAAAGATGGGCAAGAAGCAGAACCGCAAGACCGGCAACAGCAAGACCCAGAGCGCCAGCCCCCCCCCCAAGGAGCGCAGCAGCAGCCCCGCCACCGAGCAGAGCTGGATGGAGAACGACTTCGACGAGCTGCGCGAGGAGGGCTTCCGCCGCAGCAACTACAGCGAGCTGCGCGAGGACATCCAGACCAAGGGCAAGGAGGTGGAGAACTTCGAGAAGAACCTGGAGGAGTGCATCACCCGCATCACCAACACCGAGAAGTGCCTGAAGGAGCTGATGGAGCTGAAGACCAAGGCCCGCGAGCTGCGCGAGGAGTGCCGCAGCCTGCGCAGCCGCTGCNNNNNNNNNNNNNNN			AAAAAAAAAAAAAAAAAAAAAAAAAAAAAAAAAAAAAAAAAAAAAAAAAAAAAAAAAAAAAAAAAAAAAAAAAAAAAAAAAAAAAAAAAAAAAAAAAAAAAAAAAAAAAAAAAAAAAAAA	GAAAATACAAAA	GTTAGCCGGGCGTGGTAGTGGGCGTCTGTAATGCCAGATACTCAGGAGGCTGAGGCAAGAGAAT
SAP.20	ATNTTTCAAAAGCNNNNCAGAAATTTGAGAGAGTNTGAAAAATTCAGTAACAAATGCATACAATCTAAAATAGTGGACTAATTTAGTTTAGTTNNATCNACATNTTNNNTAATNTNTTNTTCTAGTGAAACTTGTCACAAAGCTCAGNGTGTCTGCCACAGGCGGCCCACAAAACACTTCATACTTGCANGACATNTTCATGAAGATNTTCANCTNNCCAGGGATCGTATCCCGTTAGGTGATTTATTCCAATATATTNGCAAGTTNGATCTCAGCTGTTACTCAAAAGGACCAAGAAGATTTNCAAAATT	AAAAATTAGAAC	ACGAGATCTCTAGAAGNNGGGTACCAGNNNN	TAGCNAAAAAAACAAAGATGGGCAAGAAGCNCANCNGCAAGACCGGCAACAGCAAGACCCAGAGCGCCAGCCCCCCCCCCAAGGAGCGCAGCAGCAGACCCGCCACCGAGCAGAGCTGGATGGAGAGCGAGTTCGAGGAGNTGCGCGAGGAGGGCTTCCGCCGCAGCAATTACAGCGAGNTGCGCGAGGACATCCAGACCAAGGGCAAGGAGGTGGAGAACTTCGAGAAGAACCTGGAGGAGTGCATCACCCGCATCACCAACCCCGAGAAGTGCCTGAAGGAGCTGAGGAGGGAAGACCAAGGCCCGCGAGNTGCGNGNGGAGTGCCGCNGCCTGCGCNNNNNNCNNNNNNNNNNNNN			AAAAAAAAAANAAAAAAAAAAAAAAAAAAAAAAAAAAAAAAAAAAAAAAAAAAAAAAAAAAAAAAAAAAAAAAAAAAAAAAAAAAAAAAAAAAAAAAAAAAAAAAAAAAAAAAAAAAAAAAAAAAAAAAAAAAAAAAAAAAAAAAAAAAAAAAAAAAAAAAAAAAA	AAAAATTAGAAC	CCAATTAATCTCCAGCATAACGTCAACACGTTTCATATTTCCTTCAGTGAGCCAAGAAATTTTGGAAGGTGACATCATGTCTGCAAAAATGTCACACCCGGGGGGAAAGGTTCTTTGACTCATTAGAGTATCCCTTTGAGGTGATACTGTGCAGAAAAAGTGCTGAAAATGTACAGTTGTCCAAAAAGGGATACGGCGGCTCACTTTTCTTCCATGATATACAGTATTTGAGATTCATTGCTCAAGAACTTACGATCT
SAP.21	AAGCTTTTTGCTATTACAGAAGTAAATAAATAGTTACTTTGTTTGTCTAAAGACCTTTAAAAGTACTTCATCTTTGTTGTCAGTGTCTTATAATTCATTTAATCTTTAATTCTTTTATAATTTTAAGTTAGAACATGAAATGGCCATTTTCTACTTCCCACCCAGAAAAGACTTTAATAGACATTCATTTTAGGCACCTGAAGGCAATTGATTTCTAATGCTTATATTCTTTGT	AAGATAAAGACAA	GCAGATCTCTAGAAGCTGGGTACCAGCTG	CTAGCTAAAACCACAAAGATGGGCAAGAAGCAGAACCGCAAGACCGGCAACAGCAAGACCCAGAGCGCCAGCCCCCCCCCCAAGGAGCGCAGCAGCAGCCCCGCCACCGAGCAGAGCTGGATGGAGAACGACTTCGACGAGCTGCGCGAGGAGGGCTTCCGCCGCAGCAACTACAGCGAGCTGCGCGAGGACATCCAGACCAAGGGCAAGGAGGTGGAGAACTTCGAGAAGAACCTGGAGGAGTGCATCACCCGCATCACCAACACCGAGAAGTGCCTGAAGGAGCTGATGGAGCTGAAGACCAAGGCCCGCGAGCTGCGCGAGGAGTGCCGCAGCCTGCGCAGCCNNNNN			AAAAAAAAAAAAAAAAAAAAAAAAAAAAAAAAAAAAAAAAAAAAAAAAAAAAAACCAAAAAAAAAAAAAAAAAAAAAAAAAAAAAAAAAAAAAAAA	AAGATAAAGACAA	AAATTATTTTTAAAATCAGGTTAGAAATTATATAAAACAAAAATAATAAGATGAATAATGTTCTTTGCCCAACCGTTTGAATTAAGTGATAGTCATTAAATTTATTTTAATTGATTTTTATGTTTAAATTAGTTTTACGAAATTAGAACTTTTTAATGAAACTTTGAACTTGAAATTAAGTCATATTTAAATATATATGGACTTAATGCCTGTTTCTCATTTTCTAGCTAACTAGCTTTCTTTCATGTTGTTGTTTGTGTAATGTATTTCTTTTTGTTTCTTTTCAGGAGTGTTGCATGTACTGTGGTAGA
SAP.22	NAAATNGNNGNANNNNNTNTAANGGAATCTTANNAATNGAAAAATGGTTTGTNCCNNCANTNNNNNGCCTNCAATGNCNANTTCCNTNATNNNACAGCCCNNNAATTTTNTGTTCCNGNTAAATCCCTNCCTCTNACTCNAATGAAAATATNGCCACCNAAGACTGGATCATAACNTTTATTTACACTATGGCATGCACAACANTAANGAAAATATAACTGAAAGCAGTACTACCAATTNNTGCNTGAAACAATCATTCTNTCAAGAANTAGTTGCCANTAATAGAGATGACAAATTTGTTCAAAAGAANTTATTTCTCTATCAATGTTGAGACAACAATGCATNCCATAGTTAAATAAATATTTGTGAAACAATGTCTTAGAGGAAATTGAAGAGACA…	AGAAAAAAACGTG		TCCTTTGTAGGGACATGGATGAAATTGGAAACCATCATTCTCAGTAAACTATCGCAAGAACAAAAAACCAAACACCGCATATTCTCACTCATAGGTGGGAATTGAACAATGAGATCACATGGACACAGGAAGGGGAATATCACACTAGTGGGGGACTGTGGTGGGGTCGGGGGAGGGGGGAGGGATAGCATTGGGAGATATACCTAATGCTAGATGACACATTAGTGGGTGCAGCGCACCAGCATGGCACATGTACATATGTAACTAACCNNNTCNGAACAAACGACCCAACACCCGTGCGTNNNTNNNNNNNNNNNN		TTCTGTTTTGTTCCGGTTTTTAATTAAGGATCCAGACATGATAAGATACATTGATGAGTTTGGACAAACCACAATTAGAATGCAGTGAAAAAAATGCTTTATTTGTGAAATTTGTGATGTTATTGCTTTATTTGTAACCATTATAAGCTGCAATAAACAAGTTAACAACAAAAA	AAAAAAAAAAAAAAAAAAAAAAAAAAAAAAAAAAGAAG	AGAAAAAAACGTG	AGGTATAGAGAGGTCTTATAATGAAGTTACATACGGTCCTACAACCACTAAGTAAAGCAGCCATTAGATCATTTCTGCAACAGATCAGAATATGACTCTAAGAGGTCATTACTACATACAAACACAAAATACATCCTTAGTGAAAGCAGAAATGTAATGTGTGCTAATTGCTAACTTCT
SAP.23	NNNNNGGNNNTNNNNNNAANNNNNNNGNTNNTTNTNGCNANNCNGNNNGNNNNTNNNNNNNNNNNTNNNNNNGGGCNNNAGNNNNGNGNNTNTTNNGAANNATTNNNNNNNNTNNNTAGCAGANCCNCAGNCNNNTNTNCCCNNNNNNANNATNTNNNNANNNTCATTNGCTTTTNTGGAAANCAGATTACAGTGACATNAANNTCAAAAATAAAANGAAAAGTAAGCATGATTTNTANTAAAAAGCATCAAACAGATCATTTGGCTGTACTGTTTCATTTCTCTTAGTATAGNCAAGAAAAGTTGCAACAATNTTAACTAAGATACCTTGCTTATGGGAAATGTTCCTATTCACTAGCACNTCCACTCCCAT	AAGAAGGAAAACTT		TTCATGTCCTTCGCCCACTTTTTGATGGGGTTGTTTGTTTTTTTCTTGTAAATTTGTTTGAGTTCATTGTAGATTCTGGATATTAGCCCTTTGTCAGATAAAAGAAGACATTTATGCAGCCAAAAAACACATGAAGAAATGCTCATCATCACTGGCCATCAGAGAAATGCAAATCAAAACCACTATGAGATATCATCTCACACCAGTTAGAATGGCAATCATCAAGAAGTCAGGAAACAACAGGTGCTGGAGAGGATGCGGAGAAATAGGAACACTTTTACACTGTTGGTGGGACTGTAAACTTGTTCAACCATTGTGGAAGTCAGTGTGGCGATTCCTCAGGGATCTTGAACTAGAAATACCATTTGACCCAGCCATCCCATTACTGGGTATATACCC…			AAAAAAAAAAAAAAAAAAAAAAAAAAAAAAAAAAAAAAAAAAAAAAAAAAAAAAA	AAGAAGGAAAACTT	GTTATAAGACAGGGTCTTGGAGATCTCATGTGGATATTTTATCAAGGGCTCCCCAAGTCAATGTTTACTCAAATACCACTTAGCATTTTCTTACTAGGAAAATATTTCATCTCATATCTCCCCATTCCCAGATTTGAGGGAAAAAAATTGTGCCATTTTCAAACATAACAAGCATTCTCCTCCCTGAGGTCCTCAATGCAAACCATTGTAGACTAGATCACCTTGAAGCTT
SAP.24	AANNNNTNNCNNNAANTNANGCNNNATNCTGNNAAATNNTGTTTCNNNNNGTACNNNNNNNTNTNTTNCCAGCTTNAAGCNNNANNNCATTTNTTTGAAGTNNTGTGTTACCTAAATGACCCNTTTCATCTTTGCNCTNAAATAAACACTTTTCAAATAGATTTTTATCCTGTTATTTCAGCTTGACAGTAATTTAAAAACTTAACTAACTTAAAAACACGTGTTAGAAGATCTAGGTGATTCATACATAACTAATCTGTTAGCCCAAACAAATACNTCCACTTAAAAAAAAAATTAGTATTTAGCNTCATGAAATTCACAATACGTAAGAAACCAATTAAAACTCATTAGATATGTAAAAATGTAAAATATAACCCACAAAACAGTAGAAC	AAATAATAGAGTTT		AACTACTTTAAAGTTCATCTGGAACCAAAAAAGGGCCCGCATTGCCAAGTCAATCCTAAGCCAAAAGAACAAAGCTGGAGGCATCACACTACCTGACTTCAAACTATACTACAAGGCTACAGTAACCAAAACAGCATGGTACTGGTATCAAAACAGAGATATAGATCAATGGAACAGAACAGAGCCCTCAGAAATAATGCCGCATATCTACAACTATCTGATCTTTGACAAACCTGAGAAAAACAAGCAATGGGGAAAGGATTCCCTATTTAACAAGTGGTGCTGGGAAAACTGGCTTGCCATTTGTAGAAAGCTGAAACTTGATCCCTTCCTTACACCTTATACAAAAATCAATTCAAGATGGATCAAGGATTTAAACGTTAAACCTAAAACCATAAA…		TTCTGTCTTGTTCCGGTTTTTAATTAAGGATCCAGACATGATAAGATACATTGATGAGTTTGGACAAACCACAACTAGAATGCAGTGAAAAAAATGCTTTATTTGTGAAATTTGTGATGCTATTGCTTTATTTGTAACCATTATAAGCTGCAATAAACAAGTTAACAACAAAAA	AAAAAAAAAAAAAAAAAAAAAAAAA	AAATAATAGAGTTT	TTAAAAAATCTACAATTATAAAATAGGCCAACAAGGACTTTATAATAAATGCTGTGTCATCTCACTTACATTGGAAACCTTTAAAAAAATTTAAAAAATTTGAACTCATAGCAACAAAGAGTATAACGGTGATTACCAGGGATGAGGATATGGGAGCAAAAGGGAGA
SAP.25	AAGCTTGATTTCNTTCTTAACNTCTGAATAAAAATATACATAAAAGTTCTAATATTTTCTACCCATGCACTGATGGACTGTCTCATGTACCCCTCAGGGCAAACTCCCCACTTTGGGGACCACTGGTTTTAGTTCACCTTAAAATATAACCCCCTCTGGAGAAGAGGGTGAAGATGCCCACTGACACAAATCAGACTTTATGTTCTGCCAGGACTTTTGACCTCCCGGGGGCACGAAGAAGCATTAAAGAGTCTTAAATGAGAGGTGATGGGATTCAATGATTAGATCATTATTCTGATTGCGGTAAGAAGAATGGACTGTGGAGGATGCACAGATAACAGGAGAAATAATAATGGTCTGAGTTAAGGTTGCAGCCTTGAAACTGGAGAGAAGTGGGCA…	AAAGATTTGGTTAT	GAGATCTCTAGAAGCTGGGTACCAGCTG	CTAGCTAAAACCACAAAGATGGGCAAGAAGCAGAACCGCAAGACCGGCAACAGCAAGACCCAGAGCGCCAGCCCCCCCCCCAAGGAGCGCAGCAGCAGCCCCGCCACCGAGCAGAGCTGGATGGAGAACGACTTCGACGAGCTGCGCGAGGAGGGCTTCCGCCGCAGCAACTACAGCGAGCTGCGCGAGGACATCCAGACCAAGGGCAAGGAGGTGGAGAACTTCGAGAAGAACCTGGAGGAGTGCATCACCCGCATCACCAACACCGAGAAGTGCCTGAAGGAGCTGATGGAGCTNAAGACCAAGGCCCGCGAGNTGCGNNNNGNNAGTGCCGCAGCCTGCGCAGNNNNNGNNNNCNNNNNNNNNN			AAAAAAAAAAAAAAAAAAAAAAAAAAAAAAAAAA	AAAGATTTGGTTAT	TAATTAAACTTGACCAAGGTTAAACAGCTGGTAGGCAGCAGAGCTAAATTTAGATCCCAGGTCTCCTCACTCCCAATGCAATGATTTTTCTTCTGATTTGCCATGTCAGAGAACACCTGGTCCCTCCATTTTATCCTCTCCCAGAAAGATAGGTTA
SAP.26	ANGNNNNNNANGCNNGNNNAANNTNNNNNTNNNNNAAGNGAAANNNTTTAAAGTNNNAAANCNGNANNNTNGAGCTNNNNANNCAGTAANTGGANTAANTCANTAGANNGNNCANTNACAGANTATATCNAGTGAAAGAAATTANTNATGAGCTGGAAGACAGGTCATTGGAAATCATCTCATCTAAAAAGAAAGAATAAATGAATGAAAAAAGTCAAGACAGTTTAACGAACTTTTGGAAAACCAGCAAGCAGAAAAATATACACAATCCAAGTANNGAAGTAGGAGAGACAGAAAAAGACAGAAAACATTAAAAGAAATAAAGGAAGAAAAATTTCAAAGCCTGGAAAGGGGAAGAGAAATCCATAACCAAGAAGATCAGATGGGTAGAATACCAGA…	AAAAAGAACCTCAC	T	AAGGAAATAGAGACACAAAAAACCCTTCAAAAAATCAATGAATCCAGGAGCTGGTTTTTTGAAAGGATCAACAAAATTGATAGACCGCTTGCAAGACTGATCAAGAAAAAAAGAGAGAAGAATCAAATAGACACGATCAAAAATGATAAAGGGGATATCACCACCGATCCCACAGAAATACAAACTACCATCAGAGAATACTACAAACACCTCTACGCAAACAAGCTAGAAAATCTAGAAGAAATGGATACATTCCTCGACACATACACTCTCCCAAGACTAAACCAGGAAGAAGTTGAATCTCTGAATCGACCAATAACAGGCTCTGAAATTGTGGCAATAATCAATAGTTTACCAACCAAAAAGAGTCCAGGACCAGATGGATTCACAGCCGAGTTC…		TTNTGTCTTGTTCCGGTTTTTAATTAAGGATCCAGACATGATAAGATACATTGATGAGTTTGGACAAACCACAATTAGAATGCAGTGAAAAAAATGCTTTATTTGTGAAATTTGTGATGCTATTGCTTTATTTGTAACCATTATAAGCTGCAATAAACAAGTTAACAACAAAAA	AAAAAAAAAAAAAAAAAAAAAAAAAAA	AAAAAGAACCTCAC	AAAATACGATAGCCAGCAATCCTGTCATTCAAAAATGAAAGGGAGATAAAAACTTTCTCTGACAAAGCTGAGGTTTTACAGATATCTAAGGGAAAATACAAAAATATAGTAATCAACTAAGTGCTAATACATTAGATAACTTAGATGAACAAATTTATGGAAAGACACAGACTACCAAAATTCACTTAATAAGAAGTAGATAAACT
SAP.27	NNNNNNNNNTNNNANNNNNNNNNNNCNNNNNNNNTNNNNNNNNNTTNNNNTTNTNNTNNNAGTNNNNCAGTNCNATAAAGCNGAANTNGAAAGTNNNCCNCNGGNTGAANNANAAGTAAACTTTTCTTNTNNCNGAAGACANCANTNCTCATGTANAAATCCTCAGGNAATTTACAGAATNNNACTAGANTTAATAAAAAAAAAATTAACAGATTTTCAAGATGTANCATTGATACAGCAAAACCAACTGTATTTCTATATACTAGAAACAAAAGTTCAAAATTAAAATTAAGAAAACAATACAATGTACAACATCATTAAAAAGAGTAGAATACTTTGTAATACATGTAACAAAAGTTGTGAAAAACCTGTATACTGAAAACTATAAAATATTGCTGA…	AAAAATAGACATAT	TTAACAAGTGGTGCTGGGAAAACTGGCTTGCCATTTGTAGAAAGCTGAAACTTGATCCCTTCCTTACACCTTATACAAAAATCAATTCAAGATGGAT	CAAGGATTTAAACGTTAAACCTAAAACCATAAAAACCCTAGAAGAAAACCTAGGCATTACCATTCAGGACATAGGCGTGGGCAAGGACTTCATGTCCAAAACACCAAAAGCCATGGCAACAAAAGACAAAATTGACAAATGGGATCTAATCAAGCTAAAGAGCTTCTGCACAGCAAAAGAAACTACCATCAGAGTGAACAGGCAACCTACAACATGGGAGAAAATTTTTGCAACCTACTCATCTGACAAAGGGCTAATATCCAGAATCTACAATGAACTCAAACAAATTTACAAGAAAAAAACAAACAACCCCATCAAAAAGTGGGCGAAGGACATGAACAGACACTTCTCAAAAGAAGACATNNNNCNNNNNNNNNNNNNN		TGAGTAACCTGAGGCTATGCTGCAGTAAGATACATTGATGAGTTTGGACAAACCACAACTAGAATGCAGTGAAAAAAATGCTTTATTTGTGAAATTTGTGATGCTATTGCTTTATTTGTAACCATTATAAGCTGCAATAAACAAGTTAACAACAAAAA	AAAAAAAAAAAAAAAAAAAA	AAAAATAGACATAT	AGATCGATGGAACAGAATAGAGTCCCAAAATAAATCCTTAAATGAAAGGTCAATTGATTTTCAACAAAAGTGCCAAGGTAATTAAATGGGAAAAGGATAGCATTTTCAACAATTTCTACTGAGACAACTGGATATCCACATACAAAACGATGAATTTGTTTTAGACCTACACTTCATACCACATAAGAAACTAATCTCAAAATATATAACAGA
SAP.28	AAGCTTTTGTTTCTATATTTGTAGAGTGGTAGGAATGCTTATCTCACAGGGCTGTTGGAAGGATTAAATGAGGTGATGCGTGTGAAAGCATTTTAGAATCTGTAAAACTATACACACTTCAGTTGTTAATAGTGTTGTGGCAAGGTTCCAAGATATATTCCTGCTGAATTCCCTGGCCATTCCAACTCTTTTTTAAGCTCGTGGAGGTGCTTAACCCCACCCTATCCTGAATCTCAGCTCTGTCAGATTTGTTCACTCCTTTTCCAACTGTCTGGTCCCATAATCCTTATTAAGTGGACAGTGGCCCACATGATCACACACCTGTCCACACTGAGGGCTGGGGCAGACACTTAACCCGAGCTGGGCCATGTAAATTTTTCCTATCTAGATATGGAAATT…	AAAAACAAAAAATT	T	CCCCCCCAAGGAGCGCAGCAGCAGCCCCGCCACCGAGCAGAGCTGGATGGAGAACGACTTCGACGAGCTGCGCGAGGAGGGCTTCCGCCGCAGCAACTACAGCGAGCTGCGCGAGGACATCCAGACCAAGGGCAAGGAGGTGGAGAACTTCGAGAAGAACCTGGAGGAGTGCATCACCCGCATCACCAACACCGAGAAGTGCCTGAAGGAGCTGATGGAGCTGAAGACCAAGGCCCGCGNGCNNCGCNNNNNN			AAAAAAAAAAAAAAAAAAAAAAAAAAAAAAAAAAAAAAAAAAAAAAAAAAAAAAAAAAAAAAAAAAAAAAAAAAAAAAAAAAAA	AAAAACAAAAAATT	AGCCAGATATGGTGGTGCAAGCCTGTAGTCCCAGCTACTCAGGAGGCTGAGGTGAAAGGATTGCTTGAGCCCAGAAGGTCGAGGCTGCAGTGAGCCAGGATTGTGCCACCGTACTCCAGCCTGGACAACAGAGCAAGGCCCTGTCTCAAATAAAACAAAAACAAAAACAGAAACTTGAATTTGAATGGTTTAGAATTTCAGTTCTCAAAATGTGGTCCATGGGCCCCTGGGGACCCCAAGACTCTTTCATGGGGTCCAAGAAGTTAAAACCATT
SAP.29	AAGCTTTCTCCATCAATGTTGTTGCACTGTCATTAAAATAAGAAAACATGGCTGGGCAAGGTGGNTCATGTCTGCAATCTCAACACTTTGGGAGGTTCAGGTGGGAGGATCCNTTGAGCCCAAGAGTTTGAGACCAGCCTGGGCAATATAGTGAGACCCCATTTCTATTTAAAAAAAAGAAGAAGATGTGATT	TAAAAAACAAACTG	GAGATCTCTAGAAGCTGGGTACCAGCTG	CTAGCTAAAACCACAAAGATGGGCAAGAAGCAGAACCGCAAGACCGGCAACAGCAAGACCCAGAGCGCCAGCCCCCCCCCCAAGGAGCGCAGCAGCAGCCCCGCCACCGAGCAGAGCTGGATGGAGAACGACTTCGACGAGCTGCGCGAGGAGGGCTTCCGCCGCAGCAACTACAGCGAGCTGCGCGAGGACATCCAGACCAAGGGCAAGGAGGTGGAGAACTTCGAGAAGAACCTGGAGGAGTGCATCACCCGCATCACCAACACCGAGAAGTGCCTGAAGGAGCTGATGGAGCTGAAGACCAAGGCCCGCGAGCTGCGCGAGGAGTGCCGCAGCCTGCGNCNNNCGCTGCNNCNNGCGNNNNNNN			AAAAAAAAAAAAAAAAAAAAAAAAAAAAAAAAAAAAAAAAAAAAAAAAAAAA	TAAAAAACAAACTG	CTTAGTAGTCATAGGAAAATTAGGTAAGAGTAATCCTGAAAGAACTAATCCATTCACTTTCATCAGTATTATCACCTCCTCCCTCTCAGAGGGGTGATGAGTTAATCCAAAGTATCACTGACACCATGGTGTGGAGCAATGTCTCCCATTTACCTTTCAAGCTCTTCCTGCTCCCTCCTCTCCCTTTCTTCCTTTTCTCTCTGCTCT
SAP.30	GTNNTNNTNNNNNNTTTNCATCNANNNTNNNCAGNNNNTNNTTNNANNNNTCTTTTTNNNNGNNNNNNNNNANGTTTTGNANTCNGATGATGCNNCTCATAGANGAGTTNGGGANGANTCCNTNTTTTTNTANTGNNTGGAATAGTTTCAGNAGGAGTGGTACCAGNTCGTCTTNGTACTTNTCATCAGAGTTTAATGCAAATAGNTNTGCAATTAGAAAAGACCTCCATCCAAATCCCAGTCCAGAAATGCAATATTCATGTGACTTTGGTTATGTTACCTAATCTCTCTCTTCCACAAAATAATCACATAAAAAACTGAGATACTTGTCTCCTGTGTGAGGAAACAAAGTGGAAAGTTTCCTTGGTGGAGGTGGAAGCTCTCTGGCCAAATCTGACA…	AAGAAGTCCTAACTA	GAGATCTCTAGAAGCTGGGTACCAGCTG	CTAGCTAAAACCACAAAGATGGGCAAGAAGCAGAACCGCAAGACCGGCAACAGCAAGACCCAGAGCGCCAGCCCCCCCCCCAAGGAGCGCAGCAGCAGCCCCGCCACCGAGCAGAGCTGGATGGAGAACGACTTCGACGAGCTGCGCGAGGAGGGCTTCCGCCGCAGCAACTACAGCGAGCTGCGCGAGGACATCCAGACCAAGGGCAAGGAGGTGGAGAACTTCGAGAAGAACCTGGAGGAGTGCATCACCCGCATCACCAACACCGAGAAGTGCCTGAAGGAGCTGATGGAGCTGAAGACCAAGGCCCGCGAGCTGCGCGAGGAGTGCCGCAGCCTGCGCAGCCGCTGCNNNNNNNNN		TTCTGTCTTGTTCCGGTTCTTAATTAAGGATCCAGACATGATAAGATACATTGATGAGTTTGGACAAACCACAACTAGAATGCAGTGAAAAAAATGCTTTATTTGTGAAATTTGTGATGCTATTGCTTTATTTGTAACCATTATAAGCTGCAATAAACAAGTTAACAACAAAAA	AAAAAAAAAAAAAAAA	AAGAAGTCCTAACTA	AAGTGAGATATGTACCATAATCATGTTAGAAGACATAATATAGTGAGCAAGTTACTTCAACTGAGTTCAAGACTTATGATAAAGCAACATATCAAGACAGGATAAGATTTGAATGAGGATTAATGAATATATTATGAAGCAGAATAGAGTCCAGAATTAGATTAATATGTAATAGAAAAATTGATTTTCTGCAAAAGCATCAAACAGTCTAACGGGAAAGGAAAGTCCC
SAP.31	NNNANNNTNNNNCNTNNNNNNNANNNNGTANNNNNNNNNNNNNNNNNNAGNAANNCNTNNAAANNNAANNGNNNNNNAACTGNNCCNNNNCANGACANNNNTTNTNCCNANGNNCCNNNAANTNACCCCNNNNGAGCCCTAGCTGCTGTTCCCCATTTGNNNCCCNNTTNAGCAGGAAGTAGCCAGAAANAGTCATCGCCCAAAACCCCCTAACAGCAGTCAGTGTGGCATCTCCACANGGAGGAATGTTGTAAGAGTTAATAAGAAATTTTTAAGAAATTATTTTAGGCAGATAGAAAAAGCGGTCTNGGGAAGTTTTCATTTTTTAAAGCATCTCCGGAAAGGTTTCTTGTAAAGCCCCGGCTCTTAGAGCCAGGCCAGCAACCTTTAATATGCAAA…	AATAGTTTCTTCATG		ATTGGAAACCATCATTCTCAGTAAACTATCGCAAGAACAAAAAACCAAACACCGCATATTCTCACTCATAGGTGGGAATTGAACAATGAGATCACATGGACACAGGAAGGGGAATATCACACTAGTGGGGGACTGTGGTGGGGTCGGGGGAGGGGGGAGGGATAGCATTGGGAGATATACCTAATGCTAGATGACACATTAGTGGGTGCAGCGCACCAGCATGGCACATGTACATATGTAACTAACCCGATCCGAACAAACGACCCAACACCCGTGCNNNNNNNNNNNNN			AAAAAAAAAAAAAAAAAAAAAAAAAAAAAAAA	AATAGTTTCTTCATG	GAGTCCTTTTTTTTTTTTTTTTTGAGATAGGGTCTCGCTAGTGTCACCCAGGCTGGAGTACAGTGGCCCAATCTCGTCTGGTAGGGCAGGGTCCTTTCCTTCAAGGTAGCAGGTTCCCTTCTGGCCCAGAGTGTGTCTAGAAATGTCAT
SAP.32	AAGCTTAGGTTCTTAAATGGTGCTATNTTTCTCAGTCTGAAAATTGAGTCAGTAGTGTCTCTTTTTGCAAAGAGTGGCATATCCTTTGGGCATAAGACAGTATTGGCACCTAATTGGGTGTCTGAATCCTCTGAAGAGTTTGGTATCTTTCACAGTCTCCTGTCTAAGACTCAATAAATAAAATATGTCTTTTTTTGTTATTTTTCTCTTCAGTGAAAGGTTTTCTTTTTCTTTTCTTTTTTCTTTTTCTTTTTTTTTTTTTATTTTGAGACGGGTTTCATTCTTGTTGCCCAGGCTGGAGCGCAAAGGTGCAATCTCGGCCCACCGCAACCTCCGCCTCCCGGGTTTAACTGATTTTCCTGCCTCAGCCTCCCGAGTAGCTGGTATTACAGGCATGTG…	AAAAATACAGTTTTG	CAGCTGGTACCCAGCTTCTAGAGATCTC	CTAGCTAAAACCACAAAGATGGGCAAGAAGCAGAACCGCAAGACCGGCAACAGCAAGACCCAGAGCGCCAGCCCCCCCCCCAAGGAGCGCAGCAGCAGCCCCGCCACCGAGCAGAGCTGGATGGAGAACGACTTCGACGAGCTGCGCGAGGAGGGCTTCCGCCGCAGCAACTACAGCGAGCTGCGCGAGGACATCCAGACCAAGGGCAAGGAGGTGGAGAACTTCGAGAAGAACCTGGAGGAGTGCATCACCCGCATCACCAACACCGAGAAGTGCCTGAAGGAGCTGATGGAGCTGAAGACCAAGGCCCGCGAGCTGCGCGAGGAGTGCCGCAGCCTGCGCAGCCGCTGCNNNNNNNNNNNNNN			AAAAAAAAAAAAAAAAAAAAAAAAAAAAAAAAAAAAAAAAAAAAAAAAAAAAA	AAAAATACAGTTTTG	ACATATATTAGATCTAGGCATATAGGATTTTCACATATTGAAAGATAAGCTTA
SAP.33	NNNNNNNTNNNNNNNANNNNNANNNNNAANGCCNNNANNNNNNNNNNNNGNTNNNANTTTNNTNGNNNGNANNNNTNNNGNNAAAAATNCNNNNNTCCNTACCCNNNGGGCNNNCAGNNNTTAGCTGGGTAGCTGCNNANGACCNGNCAGCATGCNNNNGGACNNCCCTGTTCNNAAGCTCCTGTGGAGGACAAAGTCCCTTTATATTTTTATACCAATCAATCATNCCATNANTGTGTCCCNNNTATAATGAATAAATCATTTATTTGCAGCCTAGGAAACAGTAGCAGTTCAGTGACATGATTAGAAATAAATATGAGACTNTCTTAATGCCCGGGTGTATCAGGGTAAGGTGTTCTGTGATTCAAGTATTTATAGTATAAAATTTGAAATTTAAAN…	GAAAATATTTGAGGTC		TTTGACCCAGCCATCCCATTACTGGGTATATACCCAAATGAGTATAAATCATGCTGCTATAAAGACACATGCACACGTATGTTTATTGCGGCACTATTCACAATAGCAAAGACTTGGAACCAACCCAAATGTCCAACAATGATAGACTGGATTAAGAAAATGTGGCACATATACACTATGGAATACTATGCAGCCATAAAAAATGATGAGTTCATATCCTTTGTAGGGACATGGATGAAATTGGAAACCATCATTCTCAGTAAACTATCGCAAGAACAAAAAACCAAACACCGCATATTCTCACTCATAGGTGGGAATTGAACAATGAGATCACATGGACACAGGAAGGGGAATATCACACTAGTGGGGGACTGTGGTGGGGTCGGGGGAGGGGGGAGG…			AAAAAAAAAAAAAAAAAAAAAAAAAAAAAAAAAAAAAAAAAAAATAAAAAAGGGAAAAAAAAAAAAAAAAAAAAAAAAAAAAAAAAAAAAAAAAAAAAAAAAAA	GAAAATATTTGAGGTC	GGAATGTATAATCAGTTGCATTTGTGCTTTNTAAACATTATATTTTCAAGTTAAGTAAGTTTTTTCTTGGTTTGCTAATGGTCAAATCATCACAGCAGTAAAGAAGCTT
SAP.34	NNNNNNNNNNNGNNNNNNGTAAANNNNNNNNTNNNNNNNCTTNNANNANNNTNNNNTNNNNTNGNNNNNNNNNNNNNNNNNNNNNNNNNANNNNNAAGCTGNNNTCAGCTTNNNNGAAANNNGNTNNGTNGNANNNANNTNCTNNNNNNNNCAGCTGNGANNNNNNNGACCTANCNTTGNTNCCCATNAATATANTNTGACCCATGANNNTGATGNGACAGGACCANCCNTNNNACNATTAAAATNNCTTTCAAATGAGAAAAGAACAATCACACAAAATATAAATTTTAAAATGCAGCATTAAATATTTATGAGAAATGCCCCCAAGATGCTGAGTTTAGTGGTTGCATAATGAAAGTGCCACATATTTTAGCGAAGGATTATTCCCCACTGTTGCAC…	AGAAATCTAACGGAGT		TATTCACAATAGCAAAGACTTGGAACCAACCCAAATGTCCAACAATGATAGACTGGATTAAGAAAATGTGGCACATATACACTATGGAATACTATGCAGCCATAAAAAATGATGAGTTCATATCCTTTGTAGGGACATGGATGAAATTGGAAACCATCATTCTCAGTAAACTATCGCAAGAACAAAAAACCAAACACCGCATATTCTCACTCATAGGTGGGAATTGAACAATGAGATCACATGGACACAGGAAGGGGAATATCACACTAGTGGGGGACTGTGGTGGGGTCGGGGGAGGGGGGAGGGATAGCATTGGGAGATATACCTAATGCTAGATGACACATTAGTGGGTGCAGCGCACCAGCATGGCACATGTACATATGTAACTAACCCGATCCG…		TGAGTAACCTGAGGCTATGCTGCAGTAAGATACATTGATGAGTTTGGACAANCCACAACTAGAATGCAGTGAAAAAAATGCTTTATTTGTGAAATTTGTGATGCTATTGCTTTATTTGTAACCATTATAAGNNGCAATAAACAAGTTAACAACAACAATNGCATTCATTTTATGTTTCAGGTTCAGGGGGAGGTGTGGGAGGTTTTTTAAAGCAAGTAAAACCTNTACAAATGTGGTATGGNTGATTATGATCGGCGCGGGGCAATGTGCACATGTCCCCTAAAACTTAGAGTTTAATAAAAAAAAAAAAAAAAAAAAAAGAAAGTGGGCATTCTGTCTTGTTCCGGTTTTTAATTAAGGATCCAGACATGATAAGATACATTGATGAGTTTGGACAAA…	AAAAAAAAAAAAAAAAAAAAAAAAA	AGAAATCTAACGGAGT	GAGTCTCTGTGCTGGCTGGTCATTAAGATGGTTAAGCACCTACATATTTCTGAACTCAGTCACCGGCCTGCTGAATCAGTACCTTTCACAATGGGGCCCAGGAGCGTAATTTAAAAAAAAAAAATTCCAAGTTTGATAGGTTAAGTGACCCTCTATCTGCTTTCTTGCCATGACTTCACTGTGCCACCCTTTGACTAGATCGGAAGAGCGTCGTGTAGGGAAAGAGTGTAAGGGCGAATTCTGCAGATATCCATCACACTGGCGGCCGCTCGAGCATGCATCTAGAGGGCCCAANNGCNNNNNNNNNNNN
SAP.35	GCCTTTCCAAGAAAATTTTTTTCCAGAAGTCTGTATATGTTTATTTTTAGCATTTTTTTTTTTTTAAAGGGGCAAATTTTTGGGAAAATTTTCCAAAAAAAAAAAAAAAGGGGGGGTAAAAAAAAAAATTTTTTTTANNNTNNNANANNTTNNNANTANNAATTATTGTTTAATTTTTAAGATTTCAAGTTTAAGTCTTGAAATAAAAGGTTTGTGTATTTAATTATTTGATTAAACGGATACCTAGATGAAGCAAGTAATATAGATCTTTTC	AAAGTGACTCATTTCC		GAGATCACATGGACACAGGAAGGGGAATATCACACTAGTGGGGGACTGTGGTGGGGTCGGGGGAGGGGGGAGGGATAGCATTGGGAGATATACCTAATGCTAGATGACACATTAGTGGGTGCAGCGCACCAGCATGGCACATGTACATATGTAACTAACCCGATCCGAACAAACGACCCAACACCCGTGCGTTTNTCNNNNNNNNNNN			AAAAAAAAAAAAAAAAAAAAAAAAAAAAAAAAAAAAAAAAAAAAAAAAAAAAAAAAAAAAAAAAAAAAAAAAAAAGAAAAAAAAAAAAAAAAAAAAAAA	AAAGTGACTCATTTCC	AGAAAGGCTTACTTAAATAAATTTTATTTTATCACAATCAGCAATGCTTGTATTGGATACATTTCTGTCTGTCTGCTCTTCTGTAGAGCATTTAAGCAAGTTAA
SAP.36	NTNAAAGACNNNNNGTTNTTANNATTNTTNTCACNTNNANTTNNNTGGAGTCNTNTGCNAGTAAANNTNCATACTTANGANNNACTTATACNNTTTATATAGTTATCCATTTATTTNGNAAGAGGGTACTNGACTGAGATTTGCCATAANCATTTGCCTGGACATTTTGTACTGTCAGTTACTACCAGTGAAGGCTCACTAGTNAAAATCAATGTAACTGATTTAACATGACAGAGTACTATTTTTCTGAGCTTAAAAAGAAGGTAGATCAAGCAAGTCTAAAATGGGGCACTGAAAATCTTGATCACTGACACTATTATATTTTCCCACCAGCAGGGAAACTGGGGCCACACTAACAGAACCCAAAACAGTGGATCAATAAATGGCCAATCCAGTCCA…	AAGATTTTTAGAACAT				TGAGTAACNTGAGGTTATGNTGCAGTAAGATACATTGATGAGTTTGGACAAACCACAANTAGAATGCAGTGAAAAAAATGCTTTATTTNNGAAATTTGTGATGNTATTGNTTTATTTGTAACCATTATAAGNNGCAATAAACAAGTTAACAACAAAAA	AAAAAAAAAAAAAAAAAAAAAAAAAAA	AAGATTTTTAGAACAT	AAAAACTTAATAATTTGTTTGGACCTAGTTACTTAGTAAATGGAACTATTAGGTATTTCTTTTGGCCTATGGGCTCTGTGACAAAATTACTGACACCTAAGGAGATGGAAAAAGCTT
SAP.37	NNNCNGGNTCCCNNCNCNNNNNCCAGNTAATGTTGTATTTTTAGTAGAGACGGGGNNNANTAANTTGGTCAGGCTGCTCTNGAGCTCNTGACNNTGTNATCTGCCTGTCTTGGCCTCCCAAAGTGCTGGGATTACAGGCANNAGCCACCACACCCAGCCNGGTGATTTTTTCATTGTGCTTAATCTAGTTTTTTGATGAACACTTCTGCTGAATCTTCTAATTCATTTATTATAATTTTTAGCTCCAAGGTGTCTATTTAGTTCATTAAAATTTTTCACATTTCTTTGTTGAAGTTCTGACTTTGTTCATGCATTATTCTCTTGAGATCTTTGAACATATTTTATGATTGTTACTTTGAATTCTCTGTCAGGTAATTCATCTATCTCTGTTTTATTAGA…	AAAGTATGCCATACCC		ACCCACTAATGTGTCATCTAGCATTAGGTATATCTCCCAATGCTATCCCTCCCCCCTCCCCCGACCCCACCACAGTCCCCCACTAGTGTGATATTCCCCTTCCTGTGTCCATGTGATCTCATTGTTCAATTCCCACCTATGAGTGAGAATATGCGGTGTTTGGTTTTTTGTTCTTGCGATAGTTTACTGAGAATGATGGTTTCCAATTTCATCCATGTCCCTACAAAGGATATGAACTCATCATTTTTTATGGCTGCATAGTATTCCATAGTGTATATGTGCCACATTTTCTTAATCCAGTCTATCATTGTTGGGTGCAGCGCACCAGCATGGCACATGTACATATGTAACTAACCNNNTCNGAACAAACGACCCAACACCCGTGCGTTNNNNNNNNN		TTCTGTCTTGTTCCGGTTCTTAATTAAGGATCCAGACATGATAAGATACATTGATGAGTTNGGACAAACCACAANTAGAATGCAGTGAAAAAAATGCTTTATTTGTGAAATTTGTGATGNTATTGCTTTATTTGTAACCATTATAAGNTGCAATAAACAAGTTAACAACAAAAA	AAAAAAAAAAAAAAAAAAAAA	AAAGTATGCCATACCC	TGTCAGCACACGGAGACAGATGAGTAAGAAGCCAACTCCTAATGCAGCTTCTGGAAAAGTTGAAACTTTTGACACATGGTCCAATTCTTTCTCTCCCCAGGGAGAAGCTGCAAGCTGGGTTTTTCACTCACTCATTCTGTGATGAACCAGTGGTATAATCCATGACAACTACTCATGTACTAGTTCAAACCACTGTTTTTGTTCTCTGTATCCCCCAGGTATCTAGTATATGTTTGGTCCCATCAGCACTCCAATAAAGGCAAGAGAGAAGTCAGTCCCTTAGGCAGCAATGTAAAAGTTGAGATGTTGGATGTGTGGTTTGATGTTTTTCCACCTCAGGGAGAAGCTTT
SAP.38	AAGCTTTTTAAACCCTTTTCCCTAGAGCTGAATACCTTTGGATAAACAAGAAACCCAAACTNTAAGGGCAAAGAGCAACCCTGAAAGATTTGTCTTATCATCACCTTGCTTTAGCTANNAATCTAGGCAGCTGTTCCTACAATTCTGCCTGCTCTCTTCCCTAGCACTTTTTAAAGATGGTTCTTGACATATGGTCTCATCTTACATTATTTAACTCTGTTAATGCCTGCTTTCACCCTAGCAATAGCTGTGTAAAGCCTATTAAAGCCTCTGGGAATCATCATGGCTAGTGAAAGGCTTTTTCTTCCCCTCCACTTTCCTGTCTTACCCTACAGTCATGTGAGTTGTTACTCCAATTAGTAAGTTACTCTAATTTGCCATTCTGTATTTTTTAAACCT…	AGAAAATAACCATCTT		TGGGACGTATTTCAAAATAATAAGAGCTATCTATGACAAACCCACAGCCAATATCATACTGAATGGGCAAAAACTGGAAGCATTCCCTTTGAAAACCGGCACAAGACAGGGATGCCCTCTCTCACCGCTCCTATTCAACATAGTGTTGGAAGTTCTGGCCAGGGCAATCAGGCAGGAGAAGGAGATCAAGGGTATTCAATTAGGAAAAGAGGAAGTCAAATTGTCCCTGTTTGCAGACGACATGATTGTTTATCTCGAAAACCCCATCGTCTCAGCCCAAAATCTCCTCAAGCTGATAAGCAACTTCAGCAAAGTCTCAGGATACAAAATCAATGTACAAAAATCACAAGCATTCTTATACACCAACAACAGACAAACAGAGAGCCAAATCATGGGTGA…			AAAAAAAAAAAAAAAAAAAAAAAAAAAAAAAAAAAAAAAAAAAA	AGAAAATAACCATCTT	TAAGAAACAGCAGGAACAGCGGGGGCTTTAGAATGGTGTAACTTCAATAAAGGTATAATTACTTTCATAAGTCTGTTAGAGAGCAGGACTTTTGGTTCCTTTTGTTAGATCTCTGTTTATTAAGATTATACACCCAGTACTCGTAACATGCGGAGAGCCACTAGCAAGTCTTTGTTT
SAP.39	AAGCTTTCATATTTTAAAAATTAAACTCAGTATTTGTGTGGCATCTCTCTTT	TAAAAATGGTGTGACT		TGACTGCCCTGGCCAGAACTTCCAACACTATGTTGAATAGGAGCGGTGAGAGAGGGCATCCCTGTCTTGTGCCGGTTTTCAAAGGGAATGCTTCCAGTTTTTGCCCATTCAGTATGATATTGGCTGTGGGTTTGTCATAGATAGCTCTTATTATTTTGAAATACGTCCCATCAATACCTAACTTGTTGAGAGTTTTTAGCATGAAGGGTTGTTGAATTTTGTCAAAGGCTTTTTCTGCATCTATTGAGATAATCATGTGGTTTTTGTCTTTGGCTCTGTTTATATGCTGGATTACATTGATTGATTTGCGTATATTGAACCAGCCTTGCATCCCCGGGATGAAGCCCACTTGATCATGGTGGATGAGCTTTTTGATGTGCTGCTGGATTCGGTTTGCCA…			AAAAAAAACAAAAAAAAAAAAAAAAAAAAAAAAAAAAAAAAAAAAAAAAAAAAAAAAAAAAAAAAAAAAAAAAAA	TAAAAATGGTGTGACT	TGTTACAATGATGCAACTCCCATATAGTTATAATATGGTAATTACTGAACAGAAGACCTCTGAAAGATGACCTTGATTCCTCCTTTCACAAAAATAATCCATGAACATGTTCAGAAACTATGTCTTGGTGATATTTATCTGATGTCAAAACTAAGACTAAAAACCCTGCAATGTTCAGTGTAAATTTCCTGTCCTCATTCTAAAACCCTTTAGAAGTAGTTTTGGAA
SAP.40	TCNNNNCCCNNCTACGGCTTATTTTTTANTNNNNANGAGCNTATCTNCAGANTNNGGGCTCAAAGCAATCCNTCCCACNTCANCNTCTCAAAGGNTGCTGAGANTACAGGCTNGAGCCACCTAGACTGGCCAAAAAGTTGCAACTTTNAAGAAAAAAAATATTTTTAATATAATGTATGGAAAGGATATTTGAACACCCGTGTTCATAGCAACACTATTCACAATAGCCAAAACTCAGAAGCAACCCAAGTGTCCAACGGATGAGTGGATAAGCAAATGTGATATGTACATGCGACGGAATATTAGCCCTAAAAATGGAAGAAATTCTGACACGTTCTACAACATGGATGAACCCTGAGAATATTATGCTAAGTGAAAATAAGCCAGTCACAAAAAGAA…	GAAAAATTCTGAGAT	CTCTAGAAGCTGGGTACCAGCTG	CTAGCTAAAACCACAAAGATGGGCAAGAAGCAGAACCGCAAGACCGGCAACAGCAAGACCCAGAGCGCCAGCCCCCCCCCCAAGGAGCGCAGCAGCAGCCCCGCCACCGAGCAGAGCTGGATGGAGAACGACTTCGACGAGCTGCGCGAGGAGGGCTTCCGCCGCAGCAACTACAGCGAGCTGCGCGAGGACATCCAGACCAAGGGCAAGGAGGTGGAGAACTTCGAGAAGAACCTGGAGGAGTGCATCACCCGCATCACCAACACCGAGAAGTGCCTGAAGGAGCTGATGGAGCTGAAGACCAAGGCCCGCGAGCTGCGCGAGGAGTGCCGCAGCCTGCGCAGCCGCTGCGACNNGNNNNNNNN		TAAGATCCANTGAGGAGTTTGGACAAACCCCAANTAGAATGCAGGGAAAAAAATGCTTTATTTGTGAAATTTGGGATGTTATTGCTTTATTTGTAACCATTATAAGCTGCAATAAACAAGTTACCACCAAAAA	AAAAAAAAAAAAAAAAAAAAAAAAAAAAAAAAAAAAAAAAAA	GAAAAATTCTGAGAT	GGACATTGTTATGTTTGTACAACAATCTGAATGTACTCAAAGCCACTCAACTGTGCACTTAATAGTGAAAATGATAAATTTTATGTTGTGTGTATTTTACTGCAATTAGAAATACATATACATAATGTATGATTTTTTTCACTATAAAGCTT
SAP.41	NAAGATNNAAATTTAAAGGANTATTTCGGATAATNNTNACAAGAACATAAGGTTGAACATGATTTCTAAACNTGTGGGGAGGGCAGAGCCCTTCCCNTGAGGATNNNGTTAGAAGGAGAAGATCATTTTCCCTCGTGTGTTCAGCGTTCATCTCCATCAGAGCATACGGACAAGTCCTGCAATGGCTATGCAGCCTTGGAGAGAATGACAAGGACATCTTCTCCATCACCCTCCCCAATCCCGATGTTATTCAACCTGAATTTATAGTTCCCTGAATACACCATGATGATTCCTATCGCTGTGATTTTCTTTTCTCCCTGCTCAGAATATCTTGCCTTGTTCTTTGCCTGCTCTTATTTCCCCTGCGAAACCCAGCCCAGTGACTCCCTTTTCTAGAAA…	AAAAGATAGAACAGAG	AGATCTCTAGAAGCTGGGTACCAGCTG	CTAGCTAAAACCACAAAGATGGGCAAGAAGCAGAACCGCAAGACCGGCAACAGCAAGACCCAGAGCGCCAGCCCCCCCCCCAAGGAGCGCAGCAGCAGCCCCGCCACCGAGCAGAGCTGGATGGAGAACGACTTCGACGAGCTGCGCGAGGAGGGCTTCCGCCGCAGCAACTACAGCGAGCTGCGCGAGGACATCCAGACCAAGGGCAAGGAGGTGGAGAACTTCGAGAAGAACCTGGAGGAGTGCATCACCCGCATCACCAACACCGAGAAGTGCCTGAAGGAGCTGATGGAGCTGAAGACCAAGGCCCGCGAGCTGCGCGAGGAGTGCCGCAGCCTGCGCAGCCGCTGCGNCNNNNNNNNNNN		CNTTGATGAGTTTGGCCAAACCACAANTAGAATGCAGTGAAAAAAATGCTTTATTNGTGAAATTTGTGATGCTATTGCTTTATTTGTAACCATTATAAGCTGCAATAAACAAGTTAACAACAAAAA	AAAAAAAAAAAAAAAAAAAAA	AAAAGATAGAACAGAG	GGTAGGAAAGTGCAGGGAGATTCGTGCAGAGCCCAGTGATGCAGGAGCCAGGCAGAGGGTTCCTGGATGTGCAGAACCTGAGCCAATGAGTCATGGCCTGAGAGGAAGGACTAGAGATAAAATAGGTCTCCTTAGAGGCTCTGGACAAGTTGGGGATTCCAGATGCAGTAGTTTCAAGAAGTTATAAAGAGAAAAGTGGGGTCTGAGAAGAGGAAAGACTCTTTCTTTACTAGATACTAGAAAGAAGCTT
SAP.42	NNTGCGCAACATGNNGAAATCCNGTCTCTACTTAACTAAANNAAATAAATAAAATTTTAGAAATNAATTTAAGAAGAAAATAGCAGTACCCAANTTAGCAGATTTTAGTTTGACCTCATTCGTTGACTTAAAGTTTTGGTTTTTTAAAATACAAAATCTTATCAATTTTTCAAAAAAAATTAAAACTTTTCAGTGGGTAGTACACGCAGAAACCAAAGAACCAACTTTTTGGGCATCAATTAAATTTCTTGGCCCTAACTGGTTATTTTGTCTTTTATTAAACATAATGATAGCACTATACAATATTTTTAAAACCAATGAGGTAATAATATGTCCAGTATTTTATCAGTACATTAATACACATCCTTTAGAGGACAGAGGACCTACCAAAAAAGATAT…	AAAATCCACTAATTTG	AGATCTCTAGAAGCTGGGTACCAGCTG	CTAGCTAAAACCACAAAGATGGGCAAGAAGCAGAACCGCAAGACCGGCAACAGCAAGACCCAGAGCGCCAGCCCCCCCCCCAAGGAGCGCAGCAGCAGCCCCGCCACCGAGCAGAGCTGGATGGAGAACGACTTCGACGAGCTGCGCGAGGAGGGCTTCCGCCGCAGCAACTACAGCGAGCTGCGCGAGGACATCCAGACCAAGGGCAAGGAGGTGGAGAACTTCGAGAAGAACCTGGAGGAGTGCATCACCCGCATCACCAACACCGAGAAGTGCCTGAAGGAGCTGATGGAGCTGAAGACCAAGGCCCGCGAGCTGCGCGAGGAGTGCCGCAGCCTGCGCAGCCGCTGCGNNCCNNNNNNNNNNNNNN		TGAGTAACCTGAGGCTATGCTCCAGTAAGATACATTGATGAGTTTGGACAAACCACAACTAGAATGCAGTGAAAAAAATGCTTTATTTGTGAAATTTGTGATGCTATTGCTTTATTTGTAACCATTATAAGCTGCAATAAACAAGTTAACAACAAAAA	AAAAAAAAAAAAAAAAAAAAAAAA	AAAATCCACTAATTTG	TAATACCAAAAAAAGCAATCAAAATATCCAACAATAGAATTTCAAAAACACACAGTACACTCAGAAATTACTAATCTCTAAATATTACTATAAATAAGACAGCAATATGGAAAATGCTTATGACAAAGTGAAAAAAGTAAAATA
SAP.43	NNNNNNNNNGNTNNTNGNAAANNNNNNNNTGNTAAAAANGANCTGTGNTAGAAAANNNANNNANTGNGNNNNAGNNGNNAANNNNTGAGCNGTNTTCAAANNGGNGNNNGNNNATTGGACATAGGACTTTAAAATTTCATATTTTCATNCCAGTGATAATCTAATGATATTAATATAATCATTACATCAAAAATATTTTGAAAATATTCTTCGGGCTATTTCTTATTCCCCNCATTTATTATGTTTCACAGTACCNTACTATAATTCATGCTGAGCNTGATGGTGCCCAGGGAAGAAGATACTAACCAGAAGGAAGTTCCACAGAATGAAGAAGAGATGATAGAGGGCAAGTAACCATAAGAATAGAAAGGGACAGGCCAGGTGCAGTGGCTCGTGCCT…	AAAAATCTTTGGGTGTC		CCGCATATTCTCACTCATAGGTGGGAATTGAACAATGAGATCACATGGACACAGGAAGGGGAATATCACACTAGTGGGGGACTGTGGTGGGGTCGGGGGAGGGGGGAGGGATAGCATTGGGAGATATACCTAATGCTAGATGACACATTAGTGGGTGCAGCGCACCAGCATGGCACATGTACATATGTAACTAACCCGATCCGAACAAACGACCCAACACCCGTGCGTTNNNTCNNNCTNNNTNNNNNNN		TGAGTAACCTGAGGNTATGNTGCAGTAAGATACATTGATGAGTTTGGACAAACCACAACTAGAATGCAGTGAAAAAAATGCTTTATTTGTGAAATTTGTGATGCTATTGCTTTATTTGTAACCATTATAAGNTGCAATAAACAAGTTAACAACAAAAA	AAAAAAAAAAAAAAAAAA	AAAAATCTTTGGGTGTC	TTAATATTTTCTTTTCATTTGAGGTGTTCCATCATTAGTTATCCTGAAGATTCATGTCTTTCATTAATTTAAGAAAATTCTCAGACATTATCATTTGAAATACTGCCTCTCCCACTCTTCATTCTCTCCTTTGGAAATTCCTATTAGATAGGCACTGGACATTTTTCTTCTTTCTTCCATATCTCTTAAACTATCTTTCATATTCTCCATTTCTCAAGCTT
SAP.44	NNTNNNNNNNNNACNANNNNNNNTNCNNNNNNNANNNNNCANTNTNNGGNNNNNNNNNNGANANANNNACNNNNNAAAAGGNNTNANGNNNCTTTTCANNNNTCANNTTNNNNNCNAATGNNNNNNTTTTAGNAGTTGAATNCNTTATGAAATNATCTATTTCCTCTAGGTTTTCAAATTTGTTTGCATAGTNTNTNTTAGTCTGTTTGGGTTATTATAACAAAATACCATAGATTATTTTCTGATGGTTCTTTCCCNTTAGATAATTTNCTCATATGAATTTCTGATCAATATCAGCTAAATTGTTAAGAAGAATCCTTTGCAGATCTTCCAATTTCTGTCTATGTGTTGTACTCTCATCTCCAGTTCTCTGTTACATGAACTCTAGCTATCTTGGTC…	AAAATCTTATAGTTTTA		TTTAAATCCTTGATCCATCTTGAATTGATTTTTGTATAAGGTGTAAGGAAGGGATCAAGTTTCAGCTTTCTACAAATGGCAAGCCAGTTTTCCCAGCACCACTTGTTAAATAGGGAATCCTTTCCCCATTGC			AAAAAAAAAAAAAAAAAAAAAAAAAAAATTAAAATTTTATTTTTTTTAAAAAAATTATTAATAAAAAAAAAAAAAAAAAAAAAAAAAAAAAAAAAAAAAAAAAAAAAAAAAAAAAAAAAAAAAAAAAAAAAAAAAAAAAAAAAAAAAAAAAAAAAA	AAAATCTTATAGTTTTA	TTTACCTATATCTTACAGTTCATAGGTCTAGGTTGATTTTTGTAGGTACCTAGGAAGCTT
SAP.45	AAGCTTTAAAAACATTTTTTAAAAAATCACCACAAACTGCCTTCAGAGCTTCCCCCTAAAACACTTAAAATGTGTGCTCAGTCTGAGGAAAAAAAAAAAAAGACTATTTGTTGTTTCCTTAATGTCAAAAAAACAAGTGAAACTACAACCACTAGTTCTGTCGCCCCACATGAAAATTATTCTCTCAAAATCCCAAAAATGAGATAAGGAATTAGGTATTAGACAAAAGAAAGAAAGAAAAAATAAAGAAGAAAGAAGGAAGGGAGGGAAAGAGAGAAAGAGGCTGGCTAGCTAATATGAACAGCATGAACTTTTTCTTACCCTCATCAGATTGCAGGAATATAAAACAGATTGGTCTCCACTCCCACTCCATCCATGTTGAATAAAAAGATACTGATT…	AGAAAGTGAGTGGTAGG		CAAACACCGCATATTCTCACTCATAGGTGGGAATTGAACAATGAGATCACATGGACACAGGAAGGGGAATATCACACTAGTGGGGGACTGTGGTGGGGTCGGGGGAGGGGGGAGGGATAGCATTGGGAGATATACCTAATGCTAGATGACACATTAGTGGGTGCAGCGCACCAGCATGGCACATGTACATATGTAACTAACCCGATCCGAACAANNGNCNCAACACCCGTGCGTTNNTCNNNNNNNNNNNN		TTCTGTCTTGTTCCGGTTTTTAATTAAGGATCCAGACATGATAAGATACATTGATGAGTTTGGACAAACCACAGCTAGAATGCAGTGAAAAAAATGCTTTATTTGTGAAATTTGTGATGCTATTGCTTTATTTGTAACCATTATAAGCTGCAATAAACAAGTTAACAACAAAAA	AAAAAAAAAAAAAAAAAAAAAAAAAA	AGAAAGTGAGTGGTAGG	TAGGAGGCTTGGCTAACTGACGGGCAAGGAGAAAAGAAAACATTTCTAAAAATATAATGATGCTTGCTAAGAAAATAGAGTTCCATGTACACAGAAATTCTCAGGAATACCTACTTGGGGAGACGTTCCTGTAACTGTTTTTAAACATTCAGTTCCATCCCACAGAATTCAAAACACCTACTAAGAACACAGAAGCTT
SAP.46	NNNNNNNNNNNNATNNNNNTNNNGAANNNTTTNNATACAGNAANNNAGAAAAANNCNTNGNAAACATNNNNNNNATCNAANTTCAGNNNNNNNTGTTNNNATTACCAANTNCAAATAANNNNCCCATACATATTTNTGCATGGTAAGTATATCCTGATAGTCAGNGTCATTAGTTCACTTCAGCATAGTNTTGAAGAACATGTACTTAAATTTNTAAAATNGTATNTNCTAATNTTTTCCTTGAGNGTTTNNATTTTTATATATTGTTTAATAATAAAGTCAATGCAGTTTTTAAACCATTTTATTACTGAAAATTTTAAACATATAC	AAAAATNAGNNGNANNNT	TTTTTTTTTTTTTTTTTTTTTTTTTTTTTTTTTTTTTTTTTTTTTN	GGAGGCATCACACTACCTGACTTCAAACTATACTACAAGGCTACAGTAACCAAAACAGCATGGTACTGGTATCAAAACAGAGATATAGATCAATGGAACAGAACAGAGCCCTCAGAAATAATGCCGCATATCTACAACTATCTGATCTTTGACAAACCTGAGAAAAACAAGCAATGGGGAAAGGATTCCCTATTTAACAAGTGGTGCTGGGAAAACTGGCTTGCCATTTGTAGAAAGCTGAAACTTGATCCCTTCCTTACACCTTATACAAAAATCAATTCAAGATGGATCAAGGATTTAAACGTTAAACCTAAAACCATAAAAACCCTAGAAGAAAACCTAGGCATTACCATTCAGGACATAGGCGTGGGCAAGGACTTCATGTCCAAAACACCAAAA…			AAAAAAAAAAAAAAAAAAAAAAAAAAAAAAAAAAAAAAAAAAAAAAAAAAAAAAAAAAAAAAAAAAAAAAAAAAAAAAAAAAAAAAAAAAAAAAAAAAAAAAAAA	AAAAATNAGNNGNANNNT	ATAATGAACCCCAATATACCCATTACCAAGTTCCAATAATTATCAATTTGTGACCAAACTTGTTTATACTGGCACTAGCTCCCCCATATCCAGTATATTTTTAAATTCTTCTTTTATTTTAGATATGAGGGTAAAGGACTCACTATACAATCAATGATGCTGGGATAATTGGCTAGCCATATGCAGAACT
SAP.47	AAGNTTACACAGGCCTGGTAGGGCTGGGTATGATGCTAGATTGGGGGTTCTTTCCTCAATATAGTTATAGCTGGTGACTTACTCATATAGAGAACAGTGACTTAGTTGGTGAATGTGGACATAATTACAGGCAGAATTTGGTGTCAGTATCAGGAAAGCCCAAAGATTCTTTGTTTTAAATTTATAAAAATGTCAGAATGGAGAAAACTGCACCAAGTGAAGGACAATGTAAACTACAATCCAACCTCATTTCTCTATTGGAGTGGAAACTTGGATGGGAAAGGCCATATTTCATGCAGTGATGACTACCCTAACAGTTTCACACACTCCAGTGAACATTACTAGTTTTGCTCTCCTTGTCCATATGTGTTTGCTTTTGTGCCTCAAGGAAAGTGGGAA…	AGAAAAATACTACGTTGGA	GATCTCTAGAAGCTGGGTACCAGCTG	CTAGCTAAAACCACAAAGATGGGCAAGAAGCAGAACCGCAAGACCGGCAACAGCAAGACCCAGAGCGCCAGCCCCCCCCCCAAGGAGCGCAGCAGCAGCCCCGCCACCGAGCAGAGCTGGATGGAGAACGACTTCGACGAGCTACGCGAGGAGGGCTTCCGCCGCAGCAACTACAGCGAGCTGCGCGAGGACATCCAGACCAAGGGCAAGGAGGTGGAGAACTTCGAGAAGAACCTGGAGGAGTGCATCACCCGCATCACCAACACCGAGAAGTGCCTGAAGGAGCTGATGGAGCTGAAGACCAAGGCCCGCGAGCTGCGCGAGGAGTGCCGCAGCCTGCGCAGCCGCTGCGACNNNNNNNNNNNNNNN		TGAGTAACCTGAGGCTATGCTGCAGTAAGATACACTGATGAGTTTGGACAAACCACAACTAGAATGCAGTGAAAAAAATGCTTTATTTGTGAAATTTGTGATGCTATTGCTTTATTTGTAACCATTATAAGCTGCAATAAACAAGTTAACAACAAAAA	AAAAAAAAAAAAAA	AGAAAAATACTACGTTGGA	GGGAAAATTTAATTAATTAAAATCTAAATGTTGGCTGGGCGCAGTGCCTCACACCTGTAATCCCAGTACTTTGGGAGGCCAAGGTGGGCGGATCACCTGAATTCGGGAGTTTGAGACCAATCTGACCAACATGGAGAAACCTCGTCTCTACCAAAAATACAAAATTAACTGGGTGTGGTGGTGCATGCCTGTAATTCCAGCTACTCAGGAGGCTGAGGCAGGAGAATTGCTTGAACCTGGGAGGCAGAGATTGCAGTGAGGTGAGATCGCACCATTGACTCCAGCCT
SAP.48	NNNNNCAAATNNNNTGNNNNNNCNNNNNANNNNNNNNNTTNNAGNNGNNCCNATGATCANNATNTTANTTNNNNNNANNNNAANTTACANNNNNNNAANNNNNNNNNACTATTTNTCATTTNNNNCGACTAGTATCTGCAAGTTTCTGTTGTANNNGAGGAAATNTGNAGCCCATTTCTCTCAACCACTTGAGTTTGACAGGATCATGANCCACTGGAANNCCAGTCCACCCTGGGGAAACATGTNGTTCAGACNTGTGATATATGCTCATCTACTCCCAACATCCATTTCCTTTGACATAAAGTATATGNCCTTTCCTCTGACCAAAGCCCACTTCTTCTTAAACTAGTTTGAACTTTTTTTGCACTAAACTACATGCTGATCAGGTGTGGCAGAAAC…	AAAAAAAAAAAAAAAAGAAAAGAAAAGA		TCTCAGTAAACTATCGCAAGAACAAAAAACCAAACACCGCATATTCTCACTCATAGGTGGGAATTGAACAATGAGATCACATGGACACAGGAAGGGGAATATCACACTAGTGGGGGACTGTGGTGGGGTCGGGGGAGGGGGGAGGGATAGCATTGGGAGATATACCTAATGCTAGATGACACATTAGTGGGTGCAGCGCACCAGCATGGCACATGTACATATGTAACTAACCCGATCCGAACAAACGACCCAACACCCGTGCGNNNNTCNNNNTNNNNNNN			AAAAAAAAAAAAAACAAAAAAAAAAAAAAAAAAAAAAAAA	AAAAAAAAAAAAAAAAGAAAAGAAAAGA	AAAGAAAAGAAAAAGAGGGCCAAGGGCGGTCATACCTGTAATCCCAGCACTTTGGGAGGCCAAGGTCAGGAGTTCAGGACCTGTCTGAC
SAP.49	AAGCTTCCGGGCACCAAAGGGCAAATTCTTGGCTTATGTCTTGACTCCTTATCCACATCTGTTAAATCACCACATGCTGATTCCTCCTATTTAGTATCTGCCTTATTTCCAAAATGCTACAACAAATAGAATTATTCTTTGTTCTGATTAAAAAACATGATATATCTTCATT	ATAAAAAAAAATCTAACCAATACTTAAAAGTACAAAAAAGAAAGTAAAAATCCTACCTCCCAGATACAACCACTCC		CTCCGTAAACTATCGCAAGAACAAAAAACCAAACACCGCATATTCTCACTCATAGGTGGGAATTGAACAATGAGATCACATGGACACAGGAAGGGGAATATCACACTAGTGGGGGACTGTGGTGGGGTCGGGGGAGGGGGGAGGGATAGCATTGGGAGATATACCTAATGCTAGATGACACATTAGTGGGTGCAGCGCACCAGCATGGCACATGTACATATGTAANTAACCCGNTCCNNACAAANNNCCCNNNNNNNNTGCGNNNNNTNNNTNNNNNNNNNNN			AAAAAAAAAAAAAAAAAAAAAAAAAAAAAAAAAAAAAAAAAAAAAAAAAAAAAAAAAAAAA	ATAAAAAAAAATCTAACCAATACT
SAP.50		TNNNNNNNANNANNANNANCCNTTANNNNNGNNNNNNNANTNNNTNNNNNNNNNNNNNNNNNNNNNNNGNNNAAAANNCNTTTTNANCNANGNNNNGNNAANTAGNNNNCTCANNNNNANNNANNNNNNNACNTANCNNCCNNNTANTAAAAAAACTAAAATGCATCATGACTANNTANCNNTNCCNCATTACTATAAGGAAATNNNGAGACTGGGTAATTTANACAAAAAGAGGTTTANTGACTCACAGTTCTGCATGGCTGGGAAGGCCTCAGGAAACTTACAAACATGGCAGAAGGCACCTCTTCACAAGGTGGCAGGAGAGAAAATGAGTGCAGCAGGGGAAACGCCAGATGCTTATAAAACCATGAGATCTCGTGAGAACTCACTATCACCAGA…		GCACTATTCACAATAGCAAAGACTTGGAACCAACCCAAATGTCCAACAATGATAGACTGGATTAAGAAAATGTGGCACATATACACTATGGAATACTATGCAGCCATAAAAAATGATGAGTTCATATCCTTTGTAGGGACATGGATGAAATTGGAAACCATCATTCTCAGTAAACTATCGCAAGAACAAAAAACCAAACACCGCATATTCTCACTCATAGGTGGGAATTGAACAATGAGATCACATGGACACAGGAAGGGGAATATCACACTAGTGGGGGACTGTGGTGGGGTCGGGGGAGGGGGGAGGGATAGCATTGGGAGATATACCTAATGCTAGATGACACATTAGTGGGTGCAGCGCACCAGCATGGCACATGTACATATGTAACTAACCCGA…			AAAAAAAAAAAAAAAAAAAAAAAAAAAAAAAAAAAAAAAAAAAACAACAAAAAAAAAAAAAAA	TNNNNNNNANNANNANNANCCNTTANNNNNGNNNNNNNANTNNNTNNNNNNNNNNNNNNNNNNNNNNNGNNNAAAANNCNTTTTNANCNANGNNNNGNNAANTAGNNNNCTCANNNNNANNNANNNNNNNACNTANCNNCCNNNTANTAAAAAAACTAAAATGCATCATGACTANNTANCNNTNCCNCATTACTATAAGGAAATNNNGAGACTGGGTAATTTANACAAAAAGAGGTTTANTGACTCACAGTTCTGCATGGCTGGGAAGGCCTCAGGAAACTTACAAACATGGCAGAAGGCACCTCTTCACAAGGTGGCAGGAGAGAAAATGAGTGCAGCAGGGGAAACGCCAGATGCTTATAAAACCATGAGATCTCGTGAGAACTCACTATCACCAGA…
SAP.51		NAATNGAANNTAATTCTTGTAANTTNTNANNGTTTANAAAAAANNAGATANAAGNNCGGGCANGGTGGCTCNACGCCNTGTAATNCNNNCACCTTGNGAGNNCGAGGNGGGNGGATNTCNAAGGTCANGGGTTCCAGACCNANTNTGANCAACATGGTGAAACCCCATNTTNTACTAAAAATACCAAAATTAGATGGGCGTGGTGGTGTGCACCNGTAATCCCAGCTANTCAGGAGGCTGAGGNGANTCGCTTGAACCCAGGAGGTGGAGGTCGCAGTAAACTGAGANTGCACCATTGCACTCCAGCNTAGGAGACAGAGTGAGACTCCATCTCAAGAAAAAAAAACAAAATANAATAAAATAAAAATAAAAAAATAAAAATAAAGATATAATTCTTTT…	CCCAGTGCTGCAATGATACCGCGAGACCCACGCTCACCGGCTCCAGATTTATCAGCAATAAACCAGCCAGCCGGAAGGGCCGAGCGCAGAAGTGGTCCTGTGCCTGGACAGCATGGCCTGCAACGCGGGCATCCCGATGCCGCCGGAAGCGAGAAGA	AAGTGGTGCTGGGAAAACTGGCTTGCCATTTGTAGAAAGCTGAAACTTGATCCCTTCCTTACACCTTATACAAAAATCAATTCAAGATGGATCAAGGATTTAAACGTTAAACCTAAAACCATAAAAACCCTAGAAGAAAACCTAGGCATTACCATTCAGGACATAGGCGTGGGCAAGGACTTCATGTCCAAAACACCAAAAGCCATGGCAACAAAAGACAAAATTGACAAATGGGATCTAATCAAGCTAAAGAGCTTCTGCACAGCAAAAGAAACTACCATCAGAGTGAACAGGCAACCTACAACATGGGAGAAAATTTTTGCAACCTACTCATCTGACAAAGGGCTAATATCCAGAATCTACAATGAACTCAAACAAATTTACAAGAAAAAAACAAAC…			AAAAAAAAAAAAAAAAAAAAAAAAAAAAAAAAAAAAAAAAAAAAAAAAAAAAAAAAAAAAAAAAAAAAAAAAAAAAAAAAAAAAAAAAAAAAAAAAAAAAAAACT	AAAGCTTTCTAAAGGATCTAAGATAAAGTACTAGTTTATATAAATAACCACACA
SAP.52		TTTNNNTNANNTTNNTCACAGTGAGACCAAAATAGTATNTCANTAAATANCNGCTCATGTGANNNNGTNGTAAAGCAAGTANNNTGTGAGAAATACTAGAACTATATGTTTGCAGAATTGGAAGGGACTTGTTGCTTATCTNCCACAACATCTTTGCTACCATGGAACAACCTTGTTAAATAACTTAACATGTTGAAATAAGCT		CTACAATGAACTCAAACAAATTTACAAGAAAAAAACAAACAACCCCATCAAAAAGTGGGCGAAGGACATGAACAGACACTTCTCAAAAGAAGACATTTATGCAGCCAAAAAACACATGAAGAAATGCTCATCATCACTGGCCATCAGAGAAATGCAAATCAAAACCACTATGAGATATCATCTCACACCAGTTAGAATGGCAATCATCAAGAAGTCAGGAAACAACAGGTGCTGGAGAGGATGCGGAGAAATAGGAACACTTTTACACTGTTGGTGGGACTGTAAACTTGTTCAACCATTGTGGAAGTCAGTGTGGCGATTCCTCAGGGATCTTGAACTAGAAATACCATTTGACCCAGCCATCCCATTACTGGGTATATACCCAAATGAGTATAAATC…			AAAAAAAAAAAAAAAAAAAAAAAAAAAAAAAAAGAAAT	AAGCTTTAGGGAAAAGAAATGTATATAGAAGGCCGGGTACAGTGGCTCATGCCTGTAATCCTAGCATTTTGGGAGGCCAAGGTGGGTGGATGGCTTGAGCCCAGAGGTTTGAGACATGACTGGGCAACATGGTGAAACCCCATCTCTACCAAAAATACAAAAATTAGCTGATGTGGTGGTGGTGGGTGCCTGTCGTCCTAGCTACTCATGAGGGAGACTGAAGTGGGAGGA
SAP.53	TACCATTAAATGTGATGGTATGCAGAANATTAGCAACATGAAGCAGTGCTTCCAATATGAGTAAGCAGATTTAAAACTGTAAATACATTAAACATAGATAAATATAAATGTCTGTGTATATAAATATTCATGTATTTATAATTATATGCATATGACAAAGTACATAATCAAAATATTAGCAAGGATATTTTACTTAATAAGAATAAAACCCTTCTTATTTTATCTTCTGGTGGACTTTTCATGATTAATTTATATATGCTGGATTATAAATAGCACTTTTAAAATATAACATAGCACTACATACTTTCAATTTTATGACTTAAGCATTAAAGGCTTTATTTAGGGGCTTTTAAGCAACTTTTTTTTTTCAAAAGCACCATTTTGAAGGGCTTAACTGGG…		GATCTCTAGAAGCTGGGTACCAGCTG	CTAGCTAAAACCACAAAGATGGGCAAGAAGCAGAACCGCAAGACCGGCAACAGCAAGACCCAGAGCGCCAGCCCCCCCCCCAAGGAGCGCAGCAGCAGCCCCGCCACCGAGCAGAGCTGGATGGAGAACGACTTCGACGAGCTGCGCGAGGAGGGCTTCCGCCGCAGCAACTACAGCGAGCTGCGCGAGGACATCCAGACCAAGGGCAAGGAGGTGGAGAACTTCGAGAAGAACCTGGAGGAGTGCATCACCCGCATCACCAACACCGAGAAGTGCCTGAAGGAGCTGATGGAGCTGAAGACCAAGGCCCGCGAGCTGCGCGAGGAGTGCCGCAGCCTGCGCAGCCGCTGCGACCNNNNNNNNNNNNNN			AAAAAAAAAAAAAAAAAAAAAAAAAAAAAAAAAAAAAAAAAAAAAAAAAAAAAAAAAAAAAAAA		AAGAAAGTAAAAGATATGCTATTTTATTATAAGTCCATTGGATGTCAAATAGACATCTGTGTTAAGCAGAATAATCTTCCCTGCAAAACGTTCACATTCTAATTCCCAGAACTAGTGAATAGGTTGCCTTATATGGCAAACAAAAATTAAGA
SAP.54	NGNNNNNNNNNCNNCTGNANNNTGNNNCNNNNNNTNNNNNNNNNNNNNNTGACNTNNTNCNANNAAGCTNNANNNCNNANGNGNTNTNNNANATAGTNNANNAGNNNGTAANCCAATGCAAAATGTGACTTTTNNCCGNTNTCCTNCCNNATGACTTAATAACGTTTTTAAACCCAGTNTCCAAGGAGATTTTTCTGGGGAAGGGAATGCTTTGGCATTATGAAAGGAACATTGTTCAATCCCAGAAAGGTAAAACTGAAAAAAGCCTGTGCAATAAAGAAATTTGAAAAAAATTTCTTTATGGCTCTGT	- ttt -		GTAGGAAGAATCAATATCGTGAAAATGGCCATACTGCCCAAGGTAATTTACAGATTCAATGCCATCCCCATCAAGCTACCAATGACTTTCTTCACAGAATTGGAAAAAACTACTTTAAAGTTCATCTGGAACCAAAAAAGGGCCCGCATTGCCAAGTCAATCNTAAGCCAAAAGAACAAAGCTGGAGGCATCACACTACCTGACTTCAAACTATACTACAAGGCTACAGTAACCAAAACAGCATGGTACTGGTATCAAAACAGAGATATAGATCAATGGAACAGAACAGAGCCCTCAGAAATAATGCCGCATATCTACAACTATCTGATCTTTGACAAACCTGAGAAAAACAAGCAATGGGGAAAGGATTCCCTATTTAACAAGTGGTGCTGGGAAAAC…			AAAAAAAAAAAAAAAAAAAAAAAAAAAAAAAAAAAAAAAAAAAAAAAAAAAAAAAAAAAAAAAAAAAAAAAA	- ttt -	TAAAAGGACACTTTTGCAGTGATATGACAGGGGGAAAGTTTAGTTGAGTATTTTTTGAACATATTGCACTCTGTTTTTGTAGTTCAATCACATTAATGCATAGAAACACAATTTTTACCTTTGAAAAATAAACTGTCTAACCTATTATA
SAP.55	NCANNNNNNNNNNNCNNNNNNNNNNNNNNNNNNNNNNNNTNNNANNNNCNNNANNNNTNNNNNNCNAAAAAAAAAANTGNAANGNTNNNNNNNNNTTNGNTNNNTNNNACTNCCCNCNNTTNTTCCCNTNNTNNGNNGTATNNNTNNNNNCANGGNAAANNGAAAGATNTCANCNNNNNNAAGANCCATTNTNNNNNGNCCAGCACCNNCATGATGACTGANTTAAANTGCTCTGGAAATAGTTTCAATTAACACGAGGTATAAATNTTTGGGGCATCACAGGCAGGAATATCNTCCCNTNGGTTTNNTATTNNAAGGAAAAATATATTTACCAGCCATNAAAGTGAATTGGGACATTATTCTAGTTCCACAACAAGAAAAAGGAATATTTTTTATTTT…	- ata -		GAAACCATCATTCTCAGTAAACTATCGCAAGAACAAAAAACCAAACACCGCATATTCTCACTCATAGGTGGGAATTGAACAATGAGATCACATGGACACAGGAAGGGGAATATCACACTAGTGGGGGACTGTGGTGGGGTCGGGGGAGGGGGGAGGGATAGCATTGGGAGATATACCTAATGCTAGATGACACATTAGTGGGTGCAGCGCACCAGCATGGCACATGTACATATGTAACTAACCCGAATCCGAACAAACGACCCAACACCCGTGCGTNNNNTCNNCNTNNNNNNNNN			AAAAAAAAAAAAAAAAAAAAAAAAAAAAAAAAAAAAAAAAAAAAATAAAAAAAAAAAAAAAAAAAAAAAAAAAAAAAAAAAAAAAA	- ata -	AAAGAAAAGATAATGTATGTATACACAAAGGGATGGAATATTGATTTAATTTTCCAAAC
SAP.56	AAGCTTGTTTTTTGGACATGGGAAAAAACATAAATACATTTCTTGATTTAGAAATATTACTCCACAAAAGAATTATAAACTATTATTGTTGATATATTATTTGTGTGATTTAGTTCCCAGATTAATTTGCCATGCATAACAAAGTAACTTTCTGAATCAAAGTGGATTCAGTCATTATGAAGTAATGAAGTGATTTTTATTTTTGAAATTATTTATTCAAAATGCCAGAGTTGCATCATTTGGTCTCTTCCTGTGAAAGATATGTTATCAAATATCATTCAAATATTTCTGATACATATTGAAAGATAATGTATTTAAGGAGATCATTGACTTTATTATATTTCCCTGATTGATAAGTAATAATTCTAAAATTCAGCAATAAAATTAACGTGTTTATAA…	- cata -		AGCGCACCAGCATGGCACATGTACATATGTAACTAACCCGATCCGAACAAACGACCCAACACCCGTGCNNNTNANNNNNNNN			AAAAAAAAAAAAAAAAAAAAAAAAAAAAAAAAAAAAAAAAAAAAAAAAAAAAAAAAAAAAAAAAAAAAAAAAAAAAAAAAAAAAAAAAAAAAAAAAAAAAAAAAAAAAAAAAAAAAAAAAAAAAAAAAAAAAAAAAAAAAA	- cata -	GAAATCTGGGAATACATAAGAAGGCATCTAATTTAGAAGTGCAGAGTATGATACTGCTTCTTAAAGACAGTGATATTTCATTAAAAAAAACG
SAP.57	GAAGGGAAATTTTTCTTAAGAAAGACACAGAAAGGCAAAATCATCNAGNAAAAGATNATANTNTNCTTTGCTTAAATTAGAAACATNTGTTCATCAAAGGGACATCATTAAAAAGCAACAAGACACCACANTTCTGGGAAAAATGTATAAAGCCAACAAAGGATTTGAGCCTGTGAAAAATAACCANNNATAAGTCAATAAGAGGAAAACAAACAATTTAGTAGAAAATGTGGGCAAAGACAGATAAACTTTTCTTACAAGAAAAAACAAAAGGCCAAGAAATACATGAATATATACCTAGCCTCACTGGTAATATGAAATACAAAATTAAGACCATGGTCAAGTAGGATTTTCCATTCACTAGATTGTCAAACATTAAAACACTGAAGGCTGGGTGCA…	- atta -		AAATGATGAGTTCATATCCTTTGTAGGGACATGGATGAAATTGGAAACCATCATTCTCAGTAAACTATCGCAAGAACAAAAAACCAAACACCGCATATTCTCACTCATAGGTGGGAATTGAACAATGAGATCACATGGACACAGGAAGGGGAATATCACACTAGTGGGGGACTGTGGTGGGGTCGGGGGAGGGGGGAGGGATAGCATTGGGAGATATACCTAATGCTAGATGACACATTAGTGGGTGCAGCGCACCAGCATGGCACATGTACATATGTAACTAACCNNNTCNGAACAAACGACCCAACACCCGTGCGNTNNTNNNNNNN			AAAAAAAAAAACAAAAAAAAAAAAAAAAAAAAAAAAAAAAAAAAAAAAAAAAAAAAAAAAAAAAAAAAAAAAAAAAAAAAAAAAAAAAAAAAAAAAAAAAAAAAAAAAAAAAAAAAAAAAAAAAAAAAAA	- atta -	AAGAATTTTTTAAGAAATACCTTATATGCAATGGATGGAAGTGTAA
SAP.58	ANNNNNNNNNGNNAGANGNNANTTNNNAAGANTNNTNTAANCNNNNNNTCTGNNNNNNNNGNTNCNNNNNNNTGANNNNNCNAANGNNTGNNNGAANNNNNNGCAGCCTAGATAAGTAGAAATGGCTNGGATACTGAATCATACTGTCAAANTAAGACAAGATAGTGTAAATATGATNTGCCTGTGATATAGACTACAGTATTAGATATAGATTCAATATCATCATCCCCCATAGTACCATCTCTGTTGCCGTAGAAAGAAAGAAGATAAGCTATATGACAAAATAGTTTAATGTGGTTGAATACGGCTTACTTGGCTTAAGCCTATAGTTAGAAAATTCTAATATTTTAATGATCTAGTTAAATTAANNAAGGCTTCAAACACTGGACTATTTATAAT…	- taca -		GTGCAGCGCACCAGCATGGCACATGTACATATGTAACTAACCCGATCCGAACAAACGACCCAACACCCGTGCGTNNNTNNNNNNNN		TGAGTAACCTGGGGNTATGNNGCAGTAAGATACATTGANGAGTTTGGACAAACCACAANTAGAATGCAGGGAAAAAAATGCTTTATTTGTGAAATTTGTGATGTTATTGCTTTATTTGTAACCATTATAAGTTGCAATAAACAAGTTACCACCAAAAA	AAAAAAAAAAAAAAAAAAAAAAAAAAAAAAAAAAAAAA	- taca -	AAGAAATCCATAATGTCTGGACATAAGTAAACATGAATAAAAAGAGTGCAGTATTTTAGTTTGTTGTCTTAACCATTGCTAGAACTACATTTTTGCAGAATATTTTCTCCATAGTTTATGGTAAAATTAGCCATTAAGATCATTTTGCATGAGATTTGAAGGTAATATTGAAGCAATTTTATGCTCTGTAGATTAGAGAGACAAGTAGCACCGTACCTCCCATGAATTGTTACTCAGCTTATTGGTTGACTTATTAATTGGCTCACCTTGTTAATGAAGGAGAGCAGCTAGG
SAP.59	TANACNNTNNCNNNCCTCTNNNCCCTNNNCANANATANNATAATNNTANTANANANTAATATAATATAAATATAATACCTCACCCTCCGTGTTATAACACCCCATACACACTTTTATAATAGCACAGTATCACAGTCTTATGTTTGCTTAGACCTGCACTATTCAATATGGTAGCCACATGTAGCTATTTAATTTACATTA	- taact -		ATCCCCATCAAGCTACCAATGACTTTCTTCACAGAATTGGAAAAAACTACTTTAAAGTTCATCTGGAACCAAAAAAGGGCCCACATTGCCAAGTCAATCCTAAGCCAAAAGAACAAAGCTGGAGGCATCACACTACCTGACTTCAAACTATACTACAAGGCTACAGTAACCAAAACAGCATGGTACTGGTATCAAAACAGAGATATAGATCAATGGAACAGAACAGAGCCCTCAGAAATAATGCCGCATATCTACAACTATCTGATCTTTGACAAACCTGAGAAAAACAAGCAATGGGGAAAGGATTCCCTATTTAACAAGTGGTGCTGGGAAAACTGGCTTGCCATTTGTAGAAAGCTGAAACTTGATCCCTTCCTTACACCTTATACAAAAATCAAT…		TGAGTAACCTGAGGCTATGNTGCAGTAAGATACATTGATGAGTTTGGACAAACCACAACTAGAATGCAGTGAAAAAAATGCTTTATTTGTGAAATTTGTGATGCTATTGCTTTATTTGTAACCATTATAAGCTGCAATAAACAAGTTAACAACAAAAA	AAAAAAAAAAAAAAAAAAAAAAAA	- taact -	AAAATTTAATATAAAATTAAATTAAAGATTAAAGTTCAGTTCCTCAGTCACACTAACCACATTCCAAGTGCCCCAAAGCCATATTTCTATCATCACAGTAAGTTCTAATGAATAGTGCTGGCTTAGAGTGTTCACTCCTTGAAGCCACAGGCTATTTTGTTTGCTTGTTTCTGTATTACCAGTGGCCTGCACAGTGACAGGTACAGAGCAGGTACTCTATACACCTGCCTGTTGAGGAATGAATGAATGAATGAATGAATGAACGAATGAATGGATGAGTGAGTTAATGGACTTATTCTAATCCA
SAP.60	AAGCTTTCAGCTGAAACCTCTGAAATGGCTAAGCCTGCAGAGTCAGGACAAATTATAAATAAACAAGTTGTAATTAGATCAAGATACTTTGCCTGTATTCTATTTGCCCGCCACAGGATTTATTCTTTCTAAGAGGAAGATAAGAACATCCAAAGCCTCAACAATTTTTCATATACACCATCAGGCAAGCAATCAAGAATTGTTGGGCATGCCAAGAAACAGAGCCAGATAACTAAAAGTCAAGAGATAAAAAAAGGAAAGAGATAATAGACTTACAGGTAATCCAGATATTACAGACAGGCACAGACTCTAAAATAACCATGATCAAAATATTGAAGGAAACAGATGAAAAGATAAAGTATAAAAAAGAATTGTATGAAATTCCTAGAATTGAAAACA…	- taagaa -					AAAAAAAAAAAAAAAAAAAAAAAAAAAAAANNNNNAAAAAAAAAAAAAAAAAAAAAAAAAAAAAAAAAAAAAAAAAAAAAAAAAAAAAAAAAAAAAAAAAAAAAAAAAAAAAAAAAAAAAAAAAAAAAAAAAAAAAAAAAAAAAAAAAAAAAAAAAAAAAAAAAA	- taagaa -	AAAGAATTTAAAAAAAGAATGGGGCAAAGGAAATATTTGGAGGAAGTGAGACAAAAATTTTACAAAACTGATGACAAACTTCCGGCCATAGATTCAAGAAGATATACACACTCCAAGTAAAATAAATGCAAAAGAAAACA
SAP.61	TGTTGACAAACAACTGGCAGTNTCCACTATGTAGTGAGACTGAACTGGAAGTTTTAAATTTTTTTGATTTTTTAAAAATAAGTTGTNTTCATTAAATATTAAGTAAGAAAGCATTTATGTGTGTAAGATATAAAGAAAAATAGTAGAATGAAAACTGATATATTTATCACNTGAGTTTAACAAAAAGGATTACTCCCACTTTCTTTGAAGTGCCTTCTGAAGCCATCTTCACTTCTCTTCACTTTGATTTCTGTTCCTCCCACATGCAAAATACATTCACACTCTCCCAAGATTCCCAAGGGTCTCATCCCATTATAGCATTATCTCAAAGTCCACAAATTCATTCAAATCATCTAACCCAGCTGAGAATGAGTCCCCTGGGTATAATCCGTCCACTGA…	- tacctccca -		ATACCCAAATGAGTATAAATCATGCTGCTATAAAGACACATGCACACGTATGTTTATTGCGGCACTATTCACAATAGCAAAGACTTGGAACCAACCCAAATGTCCAACAATGATAGACTGGATTAAGAAAATGTGGCACATATACACTATGGAATACTATGCAGCCATAAAAAATGATGAGTTCATATCCTTTGTAGGGACATGGATGAAATTGGAAACCATCATTCTCAGTAAACTATCGCAAGAACAAAAAACCAAACACCGCATATTCTCACTCATAGGTGGGAATTGAACAATGAGATCACATGGACACAGGAAGGGGAATATCACACTAGTGGGGGACTGTGGTGGGGTCGGGGGAGGGGGGAGGGATAGCATTGGGAGATATACCTAATGCTA…			AAAAAAAAAAAAAAAAAAAAAAAAAAAAAA	- tacctccca -	AAAAAGCAACCACTAGCTTATAAAATTCTGAAATAGAGCAAAGCAAATGTCGATTTTTTTTTTCAAGGCCTGTGATGTGGTTGGGATGTGTGTCCACTCCAAATCTCATGTCGAAATGCAATCCCCCATGTTGGAGGTGGGACCTGGTGGGAGGTGTTGTATCCTGGGGGTGGTTCCCTTCAGCACCCCCTTGGTGATGAGTGAGTTCTCACTCTATTCGTTCACATGAAAGCTGGTTGTTTAAAAAAGCCTGGCATG
SAP.62	NNNANNNNNNNANNNNATCNNNNNNNNNNNNAGNNNNNTNNTNNNNNNNNNNCNNNNNTNNNTNTNNNNNCNNTNCNNNGTNNAANNNNACNNNCCAGCNTGNNNTAGNNNNNTTNNNTNNTTNTTNTCNCNTNNNNNNNNNNTTTNNNNNAAAANNNNTTTTNAANTANCANGTTTNNTTTTTGGACTNTCATCANCNTCATAATCATCATCANNNNATNTCATCATTTTATTNNTGGCCATTNTTATCCAGAATAATCATGGATAAGATACAACATAACTTACAACTTTTTTAAAAAAAAAAAAACCTCTCAGGCTTATATACTTAGATTATAGGTACTTTGGATGAGGAGGACTAAATGATGTTCCTCATTTCTGAACTTTTTATATTCCTTTCCT…	- aacatattta -		AACCCAAATGTCCAACAATGATAGACTGGATTAAGAAAATGTGGCACATATACACTATGGAATACTATGCAGCCATAAAAAATGATGAGTTCATATCCTTTGTAGGGACATGGATGAAATTGGAAACCATCATTCTCAGTAAACTATCGCAAGAACAAAAAACCAAACACCGCATATTCTCACTCATAGGTGGGAATTGAACAATGAGATCACATGGACACAGGAAGGGGAATATCACACTAGTGGGGGACTGTGGTGGGGTCGGGGGAGGGGGGAGGGATAGCATTGGGAGATATACCTAATGCTAGATGACACATTAGTGGGTGCAGCGCACCAGCATGGCACATGTACATATGTAACTAACCCGAATCCGAACAAACGNCCCAACACCCGTGCGNN…		TGAGTAACCTGAGGCTATGCTGCAGTAAGATACATTGATGAGTTTGGACAAACCACAACTAGAATGCAGTGAAAAAAATGCTTTATTTGTGAAATTTGTGATGCTATTGCTTTATTTGTAACCATTATAAGCTGCAATAAGCAAGTTAACAACAACAATTGCATTCATTTTATGTTTCAGGTTCAGGGGGAGGTGTGGGAGGTTTTTTAAAGCAAGTAAAACCTTTACAAATGTGGTATGGCTGATTATGATCGGCGCGGGGCAATGTGCACATGTACCCTAAAACTTAGAGTATAATAAAAAAAAAAAAAAAAAAAAAAAAAAA	AAA	- aacatattta -	AAGAATAGATTATGAGTCTTATACAATAGATTCAGGAACAACATTTCT
SAP.63	AAGCTTATCAACATATGCATGATGAGAGTCTCAGAAGGGAAGGAGAGAGAAAAGGGGGCACAAAGAATATATAAAGAGATCATGGCTGAAAACATCACAAATCTGATGCAAAAATATTAACCTACACATCCGAGAAGTTCCACAAACTTTCCCAGACACATCATAATCAAACTATCTAATGCTATAGAGAAAGAGAGAATTCTGAAAGCAGAGAGGAAGCTCATCATGTCCGAGAGATCTTCAACCAGATTAACAGCTAATTTCCCATAAAAAACCATAAAGGTGAGCAGGCAGTAGGATAATATATTCAG	- gggtgctaaaaga -		GGGATAGCATTGGGAGATATACCTAATGCTAGATGACACATTAGTGGGTGCAGCGCACCAGCATGGCACATGTACATATGTAACTAACCCGATCCGAACAAACGACCCAACACCCGTGCGNTTNNNNNNNNNNN			AAAAAAAAAAAAAAAAAAAAAAAAAAAAAAAAAAAAAAAAAAAAAAAAAAAAAAAAAAAAAAAAAAAAAAAAAAAAAAAAAAAAAAAAAAAAAAAAAAAAAAAAAAAA	- gggtgctaaaaga -	AAAAGACAGTCAGCCAAGAATTCTATTTCCAGTAAAACTCTCCTTTAAAAATGAAGGAAATATTAATATATTCCCAGTTAAATAAAAACCAAGACAATTTATCACTAACATACCTTCCCTAGAAAAATATTATAGGGAGTCATTCAGG
SAP.64	NNNNNGNNNNTNNNNNGNNNNTNNNNNNNNNNAAAAAANNNNNNNNNNNNNNNNNNANGTNNNNNAANGNTNAANNNNNTNNNNANNNNNNNNNNCANNNNNNNNAGNNNNNNNNNNGNNCNANGNGAAANNAATTNNNTAAAAAAAAAATAANGATNNGGGTAANTAACAGTATAGTATNAANGANANTNTTTNNNTATANTNATTCTTGCAACTTTTNGAAATTTTTTTAAAGCAGCTCTGCTGAAGCAGTATGTACAAGAAGAAAACATCATTACTGTTTCCCACTGGCACACTNTCCAGCATGTAATGAAGTATGCCTAAATCCNNNNGCAGAAAACTGGGAATTATTGTGTGCNTACATTTCAGGTGAATTTGATTCCGAATAATGTAGTAGNC…	- ttcattttcaaaa -	AC	GATGAAATTGGAAACCATCATTCTCAGTAAACTATCGCAAGAACAAAAAACCAAACACCGCATATTCTCACTCATAGGTGGGAATTGAACAATGAGATCACATGGACACAGGAAGGGGAATATCACACTAGTGGGGGACTGTGGTGGGGTCGGGGGAGGGGGGAGGGATAGCATTGGGAGATATACCTAATGCTAGATGACACATTAGTGGGTGCAGCGCACCAGCATGGCACATGTACATATGTAACTAACCCGATCCGAACAAACGACCCAACACCCGTGCGTTTTNTCNNCTTTTNNNNNNNN			AAAAAAAAAAAAAAAAAAAAAAAAAAAAAAAAAAAAAAAAAAAAAAAAAAAAAAAAAAAACAAC	- ttcattttcaaaa -	AGTAGCATCTAGCGTCTAACAAATTTCCATGTGCTCCCACATACAGGCTTTTATGAAAGGCTGGTAAAGGATTTATTTTCTTTAAAAAGACGTGATGTCACATA
SAP.65	NNNNNNNNCNNNNNTAANNNNNNNNAANNNANTNNNNNNCNNNNNNNNNGNNNNNNNACGGNNNNNNNAANNGTTCCTCCCCNTTAANCAGCNNCCCCCTNAAAACCCTAAACACAAGCNCTGTTGTATATGNGGCTGTACAGAGCCNTTATGTTTTCTGACCAAAACACTCAAATTTTTATTTAATAATAATATTAGGGAAGGAGNNACTCTTTTTAGGCAAACTGTATTATGAAAGGCTTTTTTTCCCCATCAAAAATTAATGGAAGGGGGTGACAATTTCATAGCAACATGAAATCTAAGTGTTACAAGGGTCCTTTGAAATCATNTAGTCCACTCTTCATTTTACAGAGGAAGCCACTGAGATCCAGGTGGGGTGACCGGCCCAGGAGCTCACAG…	- ttttaaaacagagttg -		ATTCAGGACATAGGCGTGGGCAAGGACTTCATGTCCAAAACACCAAAAGCCATGGCAACAAAAGACAAAATTGACAAATGGGATCTAATCAAGCTAAAGAGCTTCTGCACAGCAAAAGAAACTACCATCAGAGTGAACAGGCAACCTACAACATGGGAGAAAATTTTTGCAACCTACTCATCTGACAAAGGGCTAATATCCAGAATCTACAATGAACTCAAACAAATTTACAAGAAAAAAACAAACAACCCCATCAAAAAGTGGGCGAAGGACNNNNNCAGACACNTCTCAAANNNNGNCNNNNNCNNNNNNN			AAAAAAAAAAAAAAAAAAAAAAAAAAAAAAAAAAAAAAAAAAAAAAAAAAAAAAAAAAAAAAAAAAAAAAAA	- ttttaaaacagagttg -	GAAAATGTTTCCCTTATAAACCAGCTGCATACTTAAGATCACAGAGATTCTGTCTTGATGCT
SAP.66	AAGCTTTTAATGGATTATGTTGGCNGAAGTCATCAAAAAACAAGAAAACATGGGTATCTCAAAATACAATTTGGAAAAACTAAAACCACTGAGGAGCAATAATTTCTAATGACACTGGAAAGAAAAAAAAACAGGAGAAAAATTTTATAACCCAGTGAAAAGTTTTAAAATTAAGTTGCTTTAGTAGAAAACCTTTCATAATTCTGAACCAAAACCCTGACTCCATACATTCTAAAAGATTTTTTTTAAAGAATCAAGCAAGCAGCCGCTTGTATGTTAAGAGTATACATCATTCTTTTTTAACATGGTTGTTAATATATAGTTAACATGTCTCAGAAAAGGCTGTAATTAACTGTCTACTGCTCTAATAACACTAATAAGCATACAGTATTATTAAAA…	- taaatttttttccaata -		ATATCCTTTGTAGGGACATGGATGAAATTGGAAACCATCATTCTCAGTAAACTATCGCAAGAACAAAAAACCAAACACCGCATATTCTCACTCATAGGTGGGAATTGAACAATGAGATCACATGGACACAGGAAGGGGAATATCACACTAGTGGGGGACTGTGGTGGGGTCGGGGGAGGGGGGAGGGATAGCATTGGGAGATATACCTAATGCTAGATGACACATTAGTGGGTGCAGCGCACCAGCATGGCACATGTACATATGTAACTAACCNNNNNNGAACAAACGACCCAACACCCGTGCGNTNNTNNNNNN			AAAAAAAAAAAAAAAAAAAAAAAAAA	- taaatttttttccaata -	AAATTTCCTTTTGACTTCAGCCACTTTGAAATAGATTTTCCTTCACTTAAAATTTCTAGCTAACAATGAAAAAGGGGGTTGAGATTATTTGACAAGAACTACCATTACTGTCATTCATTTTCTTAAAAAAAAAAAAAAATGGCTTTATGAATGACCCAAGAAAGTAAAACTTTTGGACATCATGTTTATGTCATGTCAAATTTATAATAAAAATAAGTTACACATTCTTTCAAAGAAATTAGCATTAAAGAAAGAAAAAAGAGAAAACAAGCCTTTCAACTGTCATTCTTATT
SAP.67	NTATGTGTCATCTCAGTAATTATTATTACTCTAAGGGTTGTGTTTTTACATTTTTTAAAAAACACAACATTCTCCCTGCCCTTCCATTTGTGATAGTTGGAGTTGCTGTAGCCATTTGCTCACAGGCAGGGAGAGGTTGCCTGAAAATAGAGCTCACATGAAGGAAGACAAGATAAGGGATGGAATGAGAGAAAATGGGATCTGCTAATATCTTTTGAGCCTCTGGATCAAGCTGTGCCTGAAGCAATACCCCTGTTTTTTCCAGT	- agggaaatgcaactcta -		CAGTGTGGCGATTCCTCAGGGATCTTGAACTAGAAATACCATTTGACCCAGCCATCCCATTACTGGGTATATACCCAAATGAGTATAAATCATGCTGCTATAAAGACACATGCACACGTATGTTTATTGCGGCACTATTCACAATAGCAAAGACTTGGAACCAACCCAAATGTCCAACAATGATAGACTGGATTAAGAAAATGTGGCACATATACACTATGGAATACTATGCAGCCATAAAAAATGATGAGTTCATATCCTTTGTAGGGACATGGATGAAATTGGAAACCATCATTCTCAGTAAACTATCGCAAGAACAAAAAACCAAACACCGCATATTCTCACTCATAGGTGGGAATTGAACAATGAGATCACATGGACACAGGAAGGGGAATATCA…			AAAAAAAAAAAAAAAAAAAAAAAAAAAAAAAAAAAAAAAAAAAAAAAAAAAA	- agggaaatgcaactcta -	AAGAAAATTTTTAAAACATAGTTATTAAAATATTGTTTTTTCCTCCCACAGTCTGGAGATCACTGTCTACCATTAAACAGTACATCTAAGTATCATTTCAGTTGGTGAAAATACAATGGGAAGCATTTGGATTATTTTACAAATTCTATAGATTTTTTAAAAATTTAAAACTGTATGCATCTTAATTTAGTACTTCA
SAP.68	NNNNNNNNNNNNNNNNNNNNNNNNAATNGNNNNNNNNNNAANNTNATTCANNTCNAANGTCACNGANNTAANACNNNANNGNGNNTNTAANNATNGACTCAAAGCNNNNNTTTTTNNNNAAATTGCNTNTNNTTAAGNANTNGAAGCTCTTNGTNTAGAATAATGAGTACACTTAGGTGCTATACTAGGAAGATGGAACTAGGCAGATTTCCNAGCTCATTAAGCAGGAGAANNGTTTAACAANTAGGGCTTCCCNCCCAGGGGCCAAGTCTGTGTGACGTTTCCCATTTAGTACTTTGTATATTTAAAG	- gatatgattccaagattt -		AAAGGAAGAACATTNCCATGCTCATGGGTAGGAAGAATCAATATCGTGAAAATGGCCATACTGCCCAAGGTAATTTACAGATTCAATGCCATCCCCATCAAGCTACCAATGACTTTCTTCACAGAATTGGAAAAAACTACTTTAAAGTTCATCTGGAACCAAAAAAGGGCCCGCATTGCCAAGTCAATCNTAAGCCAAAAGAACAAAGCTGGAGGCATCACACTACCTGACTTCAAACTATACTACAAGGCTACAGTAACCAAAACAGCATGGTACTGGTATCAAAACAGAGATATAGATCAATGGAACAGAACAGAGCCCTCAGAAATAATGCCGCATATCTACAACTATCTGATCTTTGACAAACCTGAGAAAAACAAGCAATGGGGAAAGGATTCC…		TTCTGTCTTGTTCCGGTTCTTAATTAAGGATCCAGACATGATAAGATACATTGATGAGTTTGGACAAACCACAACTAGAATGCAGTGAAAAAAATGCTTTATTTGTGAAATTTGTGATGCTATTGCTTTATTTGTAACCATTATAAGCTGCAATAAACAAGTTAACAACAAAAA	ATAAAAAAAAAAAAAAAAAAAAAA	- gatatgattccaagattt -	TAAAAAAATCTATAATTCTTGCTATAATATGTTTTGGTATATACAGTTTGTTTTGCAGGATTTTGATCAGTGATTCTCAAGGGCAATTAGTATGTGAGAATAGGCCACCTAGGAGAAGGGCATATCAGAATCACTTGAGGAACTTTGTCATTCTAAATATTCTTATAGGTTTTAATACCTTTGAGATCCACTCTTACATTTGGAAGTGTGTCCTTAGGTTTAGACATGAAAAAATATTTGAGTACCACTGTTTAGATACTTGTGCCACAAGTGATAATTTACAAATGTCAAAACTCTAGGAGCATTTCGCATCCTAATTTAGAGTATTAATGGTA
SAP.69	AAGCTTTAGTTTGTAAAGAACTGTAAGCCCAGTTTCTGAGGACCAACTAGTCAGATTCTCTCTCTCCTTCATGTCTTTGGGTGGTGACATTTTCTCCTTTAAGCACACACCCCTCATTAGCTCTGGCAATGCACACTCTCACAGGTCTCACCGCATGGGAGACAATGCCACTGGCTTCTTTCCAAGGATGTAGAGGCGCAGCCAAAGTGGCTAACATTCCATATGGTGGTGAACACAGTTCTGTCTTTATAATGTATTCATCCCAAGAGGCCTCATGGCAAACTAATTAATTTTGCAATGGGTAGTTTTTTTTTCATGTATTTGTTGTGAAATAATCTATATTTCTTCACCCTTTGAAGACATTGGTATCATTAAACATGATACTTAGACAACATGAAA…	- caaatttcatgttttttccccagggtttggtaggattaa -	GGAAGCGGTCAAGT	CAACAGCAAGACCCAGAGCGCCAGCCCCCCCCCCAAGGAGCGCAGCAGCAGCCCCGCCACCGAGCAGAGCTGGATGGAGAACGACTTCGACGAGCTGCGCGAGGAGGGCTTCCGCCGCAGCAACTACAGCGAGCTGCGCGAGGACATCCAGACCAAGGGCAAGGAGGTGGAGAACTTCGAGAAGAACCTGGAGGAGTGCATCACCCGCATCACCAACACCGAGAAGTGCCTGAAGGAGCTGATGGAGCTGAAGACCAAGGCCCGCGAGCTGCGCGAGGAGTGCCGCAGCCTGCGCAGCCGCTGCGNCCNGNNNNNNNN			AAAAAAAAAAAAAAAAAAAAAAAAAAAAAAAAAAAAAAAAAAAAAAAAAAAAAAAAAAAAAAAAAAAAAAAAAAAAAAAAAAAAAAAAAA	- caaatttcatgttttttccccagggtttggtaggattaa -	GAAATGGAAATACACAGGTTCAAATCCTAGTTCTGCCACTTTTTAGCTTTATCATCCTGGTAAGGTATTATCTTCTCTGAGCCTTAGTCATCCTCTGTCACTGGAGGGTGATAATTCCTGCTTCACAGGCACTTTGTGAGCATTAAAT
SAP.70	NTNCCCNNCCTGGNAANNNTAAGCTNTAGTNAGGCAGGCATTTTCATTTTNTGANNAANNNCAGTGCNNGAAGTAGAAGTGNNGACTGACATATAGNTGGTAATAAACNTAATATGTATTATTGAATGAATAAATTCTATGGAAGATTTACAATGATTAAATTGTCAGAATTTCTATATTCAAGACTTACAGGAACACAGCTACTGAATACCATAACAAATGCTATTTTGTGAAGTGTTTAAATTTTTAGGTTTCTGAAATATCCTTTCCATTTATAGATGTTTCATAAAGAAGATCTGAAGTTCCCACTCCAAAATTGGCCCTTTTGGTTAGTTAAGAAGATGAGGGTATTGTCTAACAAAGAGTTCTCACTGAATAATAATCTCTGGAATGGAGGGA…	- ggctcctattctctccctcactaagggagggtaggagcctaacttcaataagtaccagtaagcaagcacagatgcccacattgaccaagctccccctaagaccct -		GGACATGGATGAAATTGGAAACCATCATTCTCAGTAAACTATCGCAAGAACAAAAAACCAAACACCGCATATTCTCACTCATAGGTGGGAATTGAACAATGAGATCACATGGACACAGGAAGGGGAATATCACACTAGTGGGGGACTGTGGTGGGGTCGGGGGAGGGGGGAGGGATAGCATTGGGAGATATACCTAATGCTAGATGACACATTAGTGGGTGCAGCGCACCAGCATGGCACATGTACATATGTAACTAACCCGATCCGAACAAACGACCCAACACCCGTGCGTTTNNNNNNNNNN		GTGGGCATTCTGTCTTGTTCCGGTTTTTAATTAAGGATCCAGACATGATAAGATACATTGATGAGTTTGGACAAACCACGACTAGAATGCAGTGAAAAAAATGCTTTATTTGTGAAATTTGTGATGCTATTGCTTTATTTGTAACCATTATAAGCTGCAATGAACAAGTTAACAACAAAAA	AAAAAAAAAAAAAAAAA	- ggctcctattctctccctcactaagggagggtaggagcctaacttcaataagtaccagtaagcaagcacagatgcccacattgaccaagctccccctaagaccct -	AAGAAATATAGGGCTCCTATTCTCTCCCTCACTAAGGGAGGGTAGGAGCCTAACTTCAATAAGTACCAGTAAGCAAGCACAGATGCCCACATTGACCAAGCTCCCCCTAGGACCCT
SAP.71	AAAGCTTGCATGTCAAACTTTTGATNTTAATTGTTGTCTTTTTGTAAATTCACTTATATTCAGTTTACTTATTTGTAGGATTTTATGTTCTTTGAACATTCACTGGCTGGATTATAATAACCAAGATAATGAAAACAATAAAATATGCAGAACATATTTCAGTAAGTAAAAAGCAAGTTTAAATGATCTCTTTCCCTTTGAAGATGTCTATATTTGACGCTATCTAACTCTTTTTCATTTTCTTCTAGAAATCCCTTGGGCTCTGGATTTCATTTCTGAATGGTTTGAATGTTTGCTTTTTTGTTAAAAAAAAATGTTAATTATTATATTTATTAAAACAGTTTAATGAGGCAATTATCTAGTTGTGAATGCATGATAGCTAAATACGTGATTACTGGC…	- tatttggtttcctttgcttgtttttaagtccttgagttgtctatttttcagagccttagatcccttaattgattgaattttcactgcaaatagataaaattcctgctagacaacactgcaggtcttagaggtctatttatatgcttatttaaatctctggcatgagtaggtatttaaagcatgctttggtttgtaaatactagtttctttatggaatgtaactgtgcctcttaccactagaatgaattgataccatctatcttcctcttcatctttagatatattatttacccaacttttaacttttccagtgtaaagtaataatatctcactacaataagaaaattaataaacaaagtataaagggactacttttgaaaaaatgttttagaaactc…		CTATTCACAATAGCAAAGACTTGGAACCAACCCAAATGTCCAACAATGATAGACTGGATTAAGAAAATGTGGCACATATACACTATGGAATACTATGCAGCCATAAAAAATGATGAGTTCATATCCTTTGTAGGGACATGGATGAAATTGGAAACCATCATTCTCAGTAAACTATCGCAAGAACAAAAAACCAAACACCGCATATTCTCACTCATAGGTGGGAATTGAACAATGAGATCACATGGACACAGGAAGGGGAATATCACACTAGTGGGGGACTGTGGTGGGGTCGGGGGAGGGGGGAGGGATAGCATTGGGAGATATACCTAATGCTAGATGACACATTAGTGGGTGCAGCGCACCAGCATGGCACATGTACATATGTAACTAACCCGATCC…		TGAGTAACCTGAGGNTATGNTGCAGTAAGATACATTGATGAGTTTGGACAAACCACAANTAGAATGCAGTGAAAAAAATGCTTTATTTGTGAAATTTGTGATGNTATTGCTTTATTTGTAACCATTATAAGNTGCAATAAACAAGTTAACAACAACAATTGCATTCATTTTATGTTTCATGTTCAGGGGGAGGTGTGGGAGGTTTTTTAAAGCAAGTAAAGCCTNTACAAATGTGGTATGGNTGATTATGATCGGCGCGGGGCAATGTGCACATGTACCCTAAAACTTAGAGTATAATAAAAAAAAAAAAAAAAAAAAGAGAAAGTGGGCATTCTGTCTTGTTCCGGTTTTTAATTAAGGATCCAGACATGATAAGATACATTGATGAGTTTGGACAAA…	AAAAAAAAAAAAAAAAA	- tatttggtttcctttgcttgtttttaagtccttgagttgtctatttttcagagccttagatcccttaattgattgaattttcactgcaaatagataaaattcctgctagacaacactgcaggtcttagaggtctatttatatgcttatttaaatctctggcatgagtaggtatttaaagcatgctttggtttgtaaatactagtttctttatggaatgtaactgtgcctcttaccactagaatgaattgataccatctatcttcctcttcatctttagatatattatttacccaacttttaacttttccagtgtaaagtaataatatctcactacaataagaaaattaataaacaaagtataaagggactacttttgaaaaaatgttttagaaactc…	AAATAAAATCTTAATCCATGAGTCAAATGCAGAAGTAAAAGAG
SAP.72	NNNNNNNNNNNNNNNNNNNGNNNTGNNNNNANCNNANNNNNNNNNNNNATNNAGNNNNNGGTNNNNNNNNNNNNNNTNNAAGNNCAGNANCCNNCCNNNANNCNNNNCNNNNTNGNNNTGNNNNAGGNNNNNANNNNNAANNCNNNGGCAGNNNNNGTNANNTCAGCAGTAGNGCTCACATGCATTTACATGNNGCTTTGAGGACAGGNTNCCCTGCNCACAGCTGTCACTGGTGCTGAACTGTGCACTGCCCAGTTGCCTGGCTATGGCTGCTNCCACTGACAGCACNGNGCTCTTTCCGGGAACAGGGCCATAATGTACTTCTGCATGCTTGAGGAGAGGTTCCTCTGACCACCACCACTCCTGCCATTTCCACCTGAGCACTCCACAGGGNTCNTG…	- gtatggatcccctgagagccagagggttagtccatcatttctattgccattgtacctatcatacccactgcccatggaccgaaggacctacccagcctaccactgccactgctgacacccaagcaaactgcctgcaggccgaagaatcaggctgcctgaacctgctaataccagggctagcatatcccaaacaagagcccaaggacaggcgcgctcggcctgctgctgccaccaatggagcctgagaactggcacacctggtgtctcgattccaggtgaaacttcaccacagcctctttttaaaaccacgcacaaagccactgagaaaatcacagaaaccattgaggccattcacagctaaataaattatatgggaactacactagtgcacacacag…	CATGCACTGCTGATTACCATGTTACCAGATGC	TCTGATCTTTGACAAACCTGAGAAAAACAAGCAATGGGGAAAGGATTCCCTATTTAACAAGTGGTGCTGGGAAAACTGGCTTGCCATTTGTAGAAAGCTGAAACTTGATCCCTTCCTTACACCTTATACAAAAATCAATTCAAGATGGATCAAGGATTTAAACGTTAAACCTAAAACCATAAAAACCCTAGAAGAAAACCTAGGCATTACCATTCAGGACATAGGCGTGGGCAAGGACTTCATGTCCAAAACACCAAAAGCCATGGCAACAAAAGACAAAATTGACAAATGGGATCTAATCAAGCTAAAGAGCTTCTGCACAGCAAAAGAAACTACCATCAGAGTGAACAGGCAACCTACAACATGGGAGAAAATTTTTGCAACCTACTCATCTGACAA…			AAAAAAAAAAAAAAAAAAAAAAAAAAAAAAAAAAAAAAAAAAAAAAAAAAAAAAAA	- gtatggatcccctgagagccagagggttagtccatcatttctattgccattgtacctatcatacccactgcccatggaccgaaggacctacccagcctaccactgccactgctgacacccaagcaaactgcctgcaggccgaagaatcaggctgcctgaacctgctaataccagggctagcatatcccaaacaagagcccaaggacaggcgcgctcggcctgctgctgccaccaatggagcctgagaactggcacacctggtgtctcgattccaggtgaaacttcaccacagcctctttttaaaaccacgcacaaagccactgagaaaatcacagaaaccattgaggccattcacagctaaataaattatatgggaactacactagtgcacacacag…	AAAAAATGAACAAAGCCTACATGACATATGGGATACCATAATTTTCAAATTTTTACTGTCCCAGAAGGCAAAGATAATGACAAAGGGATAAAAAACCTATTTAACAAAACAATCATTGAAAACTTCCAACATTTAGCATGAGATGTAGATACACAGATACAAGAAT
SAP.73	TNCNGNAAAAAAAANTAAAAANTTAAAANNNGNNNNNNNNNNNCCCCNNNCCCCCCNNTNNANNTNNACTNAACCTGGNTANTATGTNCNCATNNANTAATNTTTAATNTNTCNNCCATGCAGNGTTAGTNTAATCTGTNTNCCAGATGATGAGAAACTGAATTCAGAATGATCATATGAACCAAAGTTACATCTAGTGAGCCTGGATTCAGACCTTGGTCTGTCTTGACTCCAAAGCATAGGTTATTGCCACAATGCTACATGGCCTCTCCAGAGTGCACCTCAGTGANNAGGACAATCAACAAAATGTTNCTATTCAGAACTATTCAGCACACTCATTACTGAGCATCCACTATACATACTCACACACTATAGATGAGAATTAGCATACCTTCCAAA…	- caagatggcatttcttagtgactgatgctaatgatggcattggtatgtatgtatctgcagggagtgagagttgagaaaaaccaaggaggaaagccttatagagaaaaatggtttgttggtcaaggcaaagtcttggagtttagaattgaagtatatattttttacttccttcaagtgccatgttgactaccagatatctgcagattcagatgcttaggaaatgtttcctttactctcttttttgatgtggtatgcctgtgctatgttttgccagcttctttcttacctttagttatgaatcagcaagataactattttttcacaccagacttgtatacaaagctatgacaatagaaagtcacttccattaaaatctactttgtatgctataatgtgt…	CAC	TGACACATTAGTGGGTGCAGCGCACCAGCATGGCACATGTACATATGTAACTAACCCGATCCGAACAAACGACCCAACACCCGTGCGTTNNNTCNNNNNNNNNNNN			AAAAAAAAAAAAAAAAAAAAAAAAAAAAAAAAAAAAAAAAAAAAAAAAAAAAAAAAAAAAAAAAAAAAAAAAA	- caagatggcatttcttagtgactgatgctaatgatggcattggtatgtatgtatctgcagggagtgagagttgagaaaaaccaaggaggaaagccttatagagaaaaatggtttgttggtcaaggcaaagtcttggagtttagaattgaagtatatattttttacttccttcaagtgccatgttgactaccagatatctgcagattcagatgcttaggaaatgtttcctttactctcttttttgatgtggtatgcctgtgctatgttttgccagcttctttcttacctttagttatgaatcagcaagataactattttttcacaccagacttgtatacaaagctatgacaatagaaagtcacttccattaaaatctactttgtatgctataatgtgt…	GAAAAAATGAAGGTCACCAAGTCTCCCAGACCCTATCCAATAAGCTT
SAP.74	AAGCTTCACTCTTTTGTCTGCTGCTCACCTCCTGCTGTGTGGCTCAGGGGTTGGAACCCNTAATGTAGAGGCTGTACATTCTCACCTTACATAATTTTTTTCTTCAAATTATATCTCTAAATTTCCTTTAAAAACTACTCTTAAAATGTGCACATTTTTGTAGTAGTTAAGAGTATAAACCATCAAATTAGTCATGCCTGATTTACATTCTGGTTGAGCAATTTACTAAATAATAATTAACATAATTTTTGACAACTTTAAGAACCAATATGTTTCTATACATAGTAAAAATAGTAATATGACCTAGCAGATAGGGCTGCCATAAGAATTTAATTACATGATTTATTCAAAGCATAAAGCATAGTATTTGGCATATAGTA	- aagcacacaaaaagccaactacaataatataacaagattgtgaacttcataagtttactggaagattttaagaatgtttacattatttctctaaattatattattttctcaaccaaggtaacatttaaaatttgccataatatatccttagtggatttgactgctttaaaatcatgatcttctttccatgggtctcttatattctgtcccttatgcattcaggcttcttatactctttctcactggtgccttctccaccccttctggtaggaaaatatcctcttatacccatttgagacaccatttatacctagtcatgcatttttaatgtgttatttgttacaaagacagataagaaacatatctttagagatttaaggcagttttaccttggttt…		AGTATAAATCATGCTGCTATAAAGACACATGCACACGTATGTTTATTGCGGCACTATTCACAATAGCAAAGACTTGGAACCAACCCAAATGTCCAACAATGATAGACTGGATTAAGAAAATGTGGCACATATACACTATGGAATACTATGCAGCCATAAAAAATGATGAGTTCATATCCTTTGTAGGGACATGGATGAAATTGGAAACCATCATTCTCAGTAAACTATCGCAAGAACAAAAAACCAAACACCGCATATTCTCACTCATAGGTGGGAATTGAACAATGAGATCACATGGACACAGGAAGGGGAATATCACACTAGTGGGGGACTGTGGTGGGGTCGGGGGAGGGGGGAGGGATAGCATTGGGAGATATACCTAATGCTAGATGACACATT…		TGAGTAACCTGAGGTTATGCTGCAGTAAGATACATTGATGAGTTTGGACAAACCACAANTAGAATGCAGTGAAAAAAATGCTTTATTTGTGAAATTTGTGATGTTATTGCTTTATTTGTAACCATTATAAGCTGCAATAAACAAGTTAACAACAAAAA	AAAAAAAAAAAAAAAAAAAAAAAAA	- aagcacacaaaaagccaactacaataatataacaagattgtgaacttcataagtttactggaagattttaagaatgtttacattatttctctaaattatattattttctcaaccaaggtaacatttaaaatttgccataatatatccttagtggatttgactgctttaaaatcatgatcttctttccatgggtctcttatattctgtcccttatgcattcaggcttcttatactctttctcactggtgccttctccaccccttctggtaggaaaatatcctcttatacccatttgagacaccatttatacctagtcatgcatttttaatgtgttatttgttacaaagacagataagaaacatatctttagagatttaaggcagttttaccttggttt…	AAGACTGTTTATGAAAAAATCTTATTTATGATCCAAATTTTCCTATTATATTTCAACTTAAAAGTGAGTTTTAGCTTAATATCATTCTCCTGATCAAGATAATGTTTTCTCAATCCATTATCTAAACACCTTTCTACAATCTATATGATCTAGCTCATTTTTATCTCCCCAGTATCCTTGTCAGTATCATCCCATCT
