# Supplementary material for: Transcription coupled repair and biased insertion of human retrotransposon L1 in transcribed genes
Source: Mob DNA. 2017 Dec 6;8:18. doi: 10.1186/s13100-017-0100-5 (PMC5717806; doi:10.1186/s13100-017-0100-5)
Supplement: Supplementary file 1 — Characteristics of recovered de novo L1 inserts in CSA-deficient cells. This table describes the general characteristics of the L1 inserts isolated from the CSA-minus cells. Table S2. Characteristics of recovered de novo L1 inserts in stably complemented CSA + cells. This table describes the general characteristics of the L1 inserts isolated from the cells that have been complemented to be CSA+. Table S3A&B. DNA sequences flanking rescued L1 inserts. S3A has the sequence data from the L1 insertion rescues for the CSA-minus cells, while S3B has similar data for the complemented cells that are now CSA plus. Table S4. FPKM values for de novo L1 inserts in HeLa cells that inserted within genes. (ZIP 130 kb) [file 13100_2017_100_MOESM1_ESM.zip › supplemental tables S1.xlsx]

## Sheet: Feuil1
Supplemental table 1: characteristics of recovered de novo L1 inserts in CSA-deficient cells
clone #	insert size	chromosome	orientation	position (5' -> 3' end)	TSD length (bp)	deletion length (bp)	pA length (bp)	cleavage sequence	comments
SAM.1	2591	chr3	(+)	26197112 - 26197111	1		104	TTTC/a	not in a gene
SAM.2	5571	Chr3	(-)	193204647 - 193204649	2		69	TTTA/a	sense, Homo sapiens ATPase type 13A4 (ATP13A4), mRNA
SAM.3	6625	chr5	(+)	109740808 - 109740805	3		49	TTTT/a	antisense, Homo sapiens transmembrane protein 232 (TMEM232), mRNA
SAM.4	5422	Chr15	(+)	26429935 - 26429931	4		44	AGAT/t	not in a gene
SAM.5	4247	chr6	(-)	97859498 - 97860437	4		45	TTTC/a	sense Homo sapiens microRNA 548h-3 (MIR548H3), microRNA
SAM.6	3601	chr2	(+)	89134537 - 89134533	4		80	TTTT/a	not in a gene
SAM.7	6602	Chr6	(-)	74664159 - 74664164	5		56	TGTT/g	not in a gene, antisense, EST CV326062
SAM.8	2438	Chr4	(-)	5118318 - 5118323	5		38	CTTC/t	antisense, Homo sapiens serine/threonine kinase 32B (STK32B), mRNA
SAM.9	3610	Chr5	(+)	66643609 - 66643604	5		100	TTTC/t	not in a gene
SAM.10	3053	chr14	(+)	96138124 - 96138118	6		45	TTTT/t	sense, Homo sapiens T-cell leukemia/lymphoma 6 (non-protein coding) (TCL6), non-coding RNA
SAM.11	5906	Chr20	(+)	24003368 - 24003362	6		79	GTTT/t	not in a gene,
SAM.12	3536	Chr17	(+)	68355821 - 68355814	7		68	TCTT/c	sense, Homo sapiens potassium inwardly-rectifying channel, subfamily J, member 16, mRNA (cDNA clone IMAGE:4594139), with apparent retained intron, mRNA BC030961
SAM.13	7116	Chr6	(+)	86139062 - 86139055	7		30	TTCT/a	not in a gene, in a LINE
SAM.14	3363	chr13	(-)	66549932 - 66549939	7		41	TCTT/a	sense; Homo sapiens protocadherin 9 (PCDH9), transcript variant 2, mRNA. (from RefSeq NM_020403)
SAM.15	7416	chr2	(-)	205617558 - 205617568	10		25	TTTT/a	antisense Homo sapiens par-3 family cell polarity regulator beta (PARD3B), transcript variant c, mRNA
SAM.16	7416	chr3	(+)	42442035 - 42442025	10		101	TTTC/t	antisense Homo sapiens lysozyme-like 4 (LYZL4), mRNA
SAM.17	2371	chr6	(-)	8481951 - 8481961	10		65	GCTT/g	antisense Homo sapiens uncharacterized LOC100506207 (LOC100506207), transcript variant 1, non-coding RNA
SAM.18	7764	chr15	(+)	33936195 - 33936184	11		102	CTTT/a	sense; Homo sapiens ryanodine receptor 3 (RYR3), transcript variant 1, mRNA.
SAM.19	7416	chr4	(-)	47013729 - 47013741	12		63	TCTT/a	not in a gene
SAM.20	2769	chr1	(-)	47566079 - 47566091	12		16	TTTT/a	antisense, Homo sapiens cytochrome P450, family 4, subfamily Z, polypeptide 1 (CYP4Z1), mRNA
SAM.21	7416	chr20	(-)	44328926 - 44328938	12		30	TCTT/a	sense; Homo sapiens WAP four-disulfide core domain 10B (WFDC10B), transcript variant 1, mRNA.
SAM.22	7764	Chr8	(+)	91008746 - 91008733	13		96	TTTC/a	not in a gene, antisense, EST DA629336
SAM.23	2353	chr2	(-)	177545839 - 177545853	14		52	TCTT/g	not in a gene
SAM.24	7416	chr5	(+)	121709384 - 121709370	14		54	TTTT/a	sense, Homo sapiens synuclein, alpha interacting protein (SNCAIP), transcript variant 1A, mRNA
SAM.25	2316	Chr8	(+)	53287756 - 53287742	14		113	ATGC/t	antisense, Homo sapiens suppression of tumorigenicity 18 (breast carcinoma) (zinc finger protein) (ST18), mRNA, near a LINE
SAM.26	3013	Chr14	(+)	79049803 - 79049789	14		85	TTTT/g	sense, Homo sapiens neurexin 3 (NRXN3), transcript variant 1, mRNA
SAM.27	6108	Chr14	(-)	60846378 - 60846392	14		33	TCTT/a	not in a gene
SAM.28	7416	chr8	(+)	119830859 - 119830844	15		40	TTTA/a	not in a gene
SAM.29	2307	Chr4	(+)	171188759 - 171188733	15		35	TTTC/a	not in a gene
SAM.30	2352	chr10	(+)	94295809 - 94295794	15		25	TTTC/a	sense; The production of the second messenger molecules diacylglycerol (DAG) and inositol 1,4,5-trisphosphate (IP3) is mediated by activated phosphatidylinositol-specific phospholipase C enzymes. PLCE1 is a bifunctional enzyme which also regulates small GTPases of the Ras superfamily through its Ras guanine- exchange factor (RasGEF) activity. As an effector of heterotrimeric and small G-protein, …
SAM.31	2635	chr7	(-)	121614373 - 121614388	15		32	TTCT/a	not in gene
SAM.32	2344	chr8	(-)	69241393 - 69241409	16		21	TTTT/a	sense, Homo sapiens uncharacterized LOC286189 (LOC286189), non-coding RNA
SAM.33	7416	Chr20	(-)	40417450 - 40417466	16		72	TTCT/a	not in a gene, antisense, EST CF993760
SAM.34	7648	chr2	(-)	76429597 - 76429614	17		nd	TAAT/a	not in a gene
SAM.35	7416	Chr9	(+)	79587798 - 79587780	18		26	TCTT/g	not in a gene
SAM.36	7416	chr8	(+)	80812480 - 80812458	22		36	TTTT/g	not in a gene, near a LINE
SAM.37	2578	Chr6	(-)	58231600 - 58231680	80		38	TTTT/a	not in a gene
SAM.38	5243	chr5	(-)	20148865 - 20149040	175		23	AGTC/t	antisense, in UTR, Homo sapiens cadherin 18, type 2 (CDH18), transcript variant 1, mRNA
SAM.39	7415	chr10	(+)	96814190 - 96813752	438		68	TTAT/a	in a LINE; antisense; Homo sapiens cytochrome P450, family 2, subfamily C, polypeptide 8 (CYP2C8), transcript variant 2, mRNA.
SAM.40	5133	Chr3	(-)	133796616 - 133797445	829		86	TTCT/a	not in a gene, sense, EST CA388839
SAM.41	7416	Chr4	(-)	148526540 - 148556442	29902		94	TCTT/g	sense, Homo sapiens transmembrane protein 184C (TMEM184C), mRNA
SAM.42	3673	chr8	(+)	139360926 - 139360928		2	45	TTTA/a	antisense, Homo sapiens family with sequence similarity 135, member B (FAM135B), mRNA
SAM.43	3684	chr1	(-)	74291258 - 74291254		4	78	TATG/t	not in a gene, near a LINE
SAM.44	4354	chr7	(-)	13745513 - 13745508		5	28	TGTT/g	not in a gene
SAM.45	3203	Chr21	(+)	19341369 - 19341377		8	84	TCAT/g	sense, Homo sapiens chondrolectin (CHODL), transcript variant 5, mRNA
SAM.46	2431	ChrX	(-)	121151328 - 121151319		9	13	TCTT/a	not in a gene
SAM.47	3089	chr2	(+)	5148683 - 5148693		10	42	TCTC/t	not in a gene
SAM.48	6946	Chr20	(-)	22211674 - 22211663		11	29	ATTT/c	not in a gene, antisense, EST DA444043
SAM.49	2460	chr5	(+)	12032249 - 12032260		11	32	TTTT/a	not in a gene
SAM.50	2719	chr16	(-)	71562087 - 71562098		11	58	TCTT/a	not in a gene
SAM.51	3388	Chr10	(+)	113657834 - 113657846		12	33	TTTC/t	not in a gene, near a LINE
SAM.52	3139	chr7	(-)	81146898 - 81146886		12	31	TTTT/a	not in gene
SAM.53	2645	chr1	(-)	91846932 - 91846919		13	70	CTTT/a	sense Homo sapiens HFM1, ATP-dependent DNA helicase homolog (S. cerevisiae) (HFM1), mRNA
SAM.54	6625	chr7	(-)	116558518 - 116558505		13	19	TTTT/a	antisense, Homo sapiens capping protein (actin filament) muscle Z-line, alpha 2 (CAPZA2), mRNA
SAM.55	2767	chr9	(-)	20197227 - 20197184		43	26	TTCT/a	not in gene
SAM.56	2561	chrX	(+)	20946995 - 20947060		65	39	TTTT/a	not in a gene
SAM.57	6625	chr7	(-)	151766859 - 151766784		75	42	TTTT/g	antisense; Homo sapiens UDP-N-acetyl-alpha-D-galactosamine:polypeptide N-acetylgalactosaminyltransferase 11 (GalNAc-T11) (GALNT11), mRNA.
SAM.58	2912	chr5	(+)	20657625 - 20657727		102	115	TTTA/a	sense: Homo sapiens cDNA FLJ36043 fis, clone TESTI2017582.
SAM.59	2328	chr4	(-)	98646016 - 98645849		167	73	TTTT/a	sense, RefSeq Gene STPG2, Homo sapiens sperm-tail PG-rich repeat containing 2 (STPG2), mRNA
SAM.60	2400	Chr3	(+)	193260212 - 193260998		786	56	TATG/t	antisense Homo sapiens ATPase type 13A4 (ATP13A4), mRNA, near LINE1
